# Supplementary material for: Factors affecting fruit and vegetable consumption and purchase behavior of adults in sub-Saharan Africa: A rapid review
Source: Front Nutr. 2023 Apr 11;10:1113013. doi: 10.3389/fnut.2023.1113013 (PMC10126510; doi:10.3389/fnut.2023.1113013)
Supplement: Supplementary file 2 [file Table_1.XLSX]

## Sheet: Overview_Studies
Reference	Article ID in DB	Country	Setting2	Data source3	Study design4	Gender, sex5	Target group	Age in years	Sample size	F, V, FV6	Consumer behavior
											Consumption,	What, how, where, when
Adenegan et al., 2018 (28)	8885	Nigeria	U,R	P	CSS	F,M	Government workers	NR	200	F, V	Purchase	What
Adeoye et al., 2016 (29)	8896	Nigeria	U	P	CSS	F,M	Urban consumers	21–60+	150	V	Purchase	What
Amare et al., 2012 (30)	4815	Ethiopia	U	P	CSS	F,M	Urban residents in Gondar city	18–65+	356	F, V	Consumption	What, how
Amo-Adjei and Kumi-Kyereme, 2014 (31)	6171	Ghana	U,R	S	CSS	F,M	Adults in Ghana	15–59	9484	F, V	Consumption	What
Badurally et al., 2012 (32)	9215	Mauritius	U,R	P	CSS	F,M	Adults	NR	374	F,V	Consumption	What
Banwat et al., 2012 (33)	7839	Nigeria	U	P	CSS	F,M	Adults in urban community	18–60+	250	FV	Consumption	What
Bhurosy and Jeewon, 2012 (34)	4683	Mauritius	U,R	P	CSS	F	Pre and postmenopausal women	18–65	400	F, V	Consumption	How
Bloomfield et al., 2012 (35)	4948	Kenya	PU	P	CSS	F,M	Residents in Western Province of Kenya	16–64 +	4037	FV	Consumption	What
Bosha et al., 2019 (36)	9388	Ethiopia	R	P	LONGL	F	Mothers at risk of malnutrition	20–40	578	FV, F, V	Consumption	What
De Filippo et al., 2021 (37)	N001	Nigeria	U, PU	P	CSS	F,M	Low-income urban residents	18–65	632	FV	Consumption	What
Demmler et al., 2018 (38)	9713	Kenya	U	P,S	LONGL	F,M	Consumers in in urban areas	18 +	1199	FV	Consumption	What
Gelibo et al., 2017 (39)	8064	Ethiopia	U,R	P	CSS	F,M	Adults	15–69	10260	FV	Consumption	What
Hall et al., 2022 (40)	N002	Tanzania	R	S	LONGL	F,M	HHs in rural Tanzania (rec. based on adult equivalent)	NR	1256	FV, F, V	Consumption	What
Jordan et al., 2022 (41)	N006	Uganda	U,R	P	LONGL	F	Women with under five year old children from smallholder farm households	30.95	445	FV, F,V	Consumption	What, where
Kabwama et al., 2019 (42)	4187	Uganda	U,R	S	CSS	F,M	Adults	18–69	3962	FV	Consumption	What
Keding et al., 2017 (43)	10602	Kenya	R	P	LONGL	F	Women in rural Western Kenya	40.2 (±16.5)	272	FV, F, V	Consumption	What, how, when
Keetile et al., 2019 (44)	4920	Botswana	U,R	S	CSS	F,M	Adults	< 24–65+	1178	FV	Consumption	What
Kibr, 2021 (45)	4510	Ethiopia	U	P	CSS	F	Lactating women	15–49	423	FV	Consumption	What
Labadarios et al., 2011 (46)	5259	South Africa	U,R	P	CSS	F,M	Adults from all specified ages, provinces, geographic localities, and socio-economic strata in South Africa	16 +	3287	FV, F,V	Consumption	What
Lagerkvist et al., 2018 (47)	10773	Ghana	U	P	CSS	F,M	Consumers of fresh vegetables purchased at open-air markets	17- 60	332	V	Consumption	How*, when
Layade et al., 2014 (48)	8269	Nigeria	U	P	CSS	F,M	Students of tertiary institutions in Oyo state Nigeria	15–34	200	FV	Purchase	What
Leyna et al., 2010 (49)	5329	Tanzania	R	P	CSS	F,M	Adults in rural Tanzania	15-44	1014	F, V	Consumption	How
Lomira et al., 2021 (50)	N010	Uganda	U,R	P	CSS	F,M	HH in urban and rural Ugan, Gulu district (recalculated from HH to adult equivalent)	NR	400	FV	Consumption	What
MacIntyre et al., 2002 (51)	10923	South Africa	U,R	P	CSS	F,M	Adults living in North West Province of South Africa	15–80	1751	F, V	Consumption	What
Mayén et al., 2016 (52)	5390	Seychelles	U,R	S	CSS	F,M	Adults in the general population in the Republic of the Seychelles	25–64	2476	FV	Consumption	How
Modibedi et al., 2021 (53)	N008	South Africa	U	P	CSS	F,M	Urban farmers in community gardens	NR	254	V	Consumption	How
Msambichaka et al., 2018 (54)	4305	Tanzania	SU	S	CSS	F,M	Healthy adults in southeastern Tanzania	15–60+	7953	FV, F, V	Consumption	What, how
Musaiger et al., 2016 (55)	4878	Sudan	U	P	CSS	F,M	University students	18–30	400	F, V	Consumption	How
Neergheen-Bhujun et al., 2020 (56)	11410	Mauritius	U, R	P	CSS	F,M	Adults	18–65 +	675	V	Consumption	How
Obayelu et al., 2019 (57)	11567	Nigeria	U	P	CSS	F,M	Students	< 20–50 +	100	F	Purchase	What
Odunitan-Wayas et al., 2018b(58)	11600	South Africa	U	P	CSS	F,M	Supermarket shoppers from low, middle and high socioeconomic areas in South Africa	≥ 18	422	FV	Purchase	How
Odunitan-Wayas et al., 2020b (59)	11601	South Africa	U	P	CSS	F,M	Supermarkets shoppers from different South African socio-economic communities	18–55+	395	F, V	Purchase	What
Okop et al., 2019 (60)	5672	South Africa	U,R	P	CSS	F,M	Resource poor/socio-economically disadvantaged communities	30–75	535	FV	Consumption	What
Onah et al., 2021 (61)	N005	Uganda, Rwanda, Malawi, Zambia, Mozambique	R	S	CSS	F	Married women/women cohabiting with male spouse	28.95	10041	FV, V	Consumption	What
Oyedele et al. 2018 (62)	11839	Nigeria	U	P	CSS	F,M	Staff of agricultural based institutions	36.7±9.2	311	V	Purchase	What
Padrão et al., 2011 (63)	6235	Mozambique	U,R	P	CSS	F,M	Mozambican adult population (A representative sample of Mozambicans)	25–64	12902	F, V	Consumption	How
Padrão et al., 2012 (64)	5547	Mozambique	U,R	P	CSS	F,M	Mozambican adult population	25–64	3298	F, V	Consumption	What
Peltzer and Pengpid, 2020 (65)	4682	South Africa	U,R	S	CSS	F,M	Adults	15+	15310	F, V	Consumption	What
Peltzer and Promtussananon, 2004 (66)	4742	South Africa	R,PU	P	CSS	F,M	Black adults in South Africa	18–64	200	FV	Consumption	What
Pengpid and Peltzer, 2018 (67)	4604	Kenya	U,R	S	CSS	F,M	Adults	18–69	4479	FV, F,V	Consumption	What
Raaijmakers et al., 2018 (68)	11988	Nigeria	U	P	CSS	F	Urban female consumers across different t Socio-Economic Classes	18–55	1220	V	Consumption	What, how
Ravaoarisoa et al., 2019 (69)	6010	Madagascar	R	P	LONGL	F	Mothers	18–45	608	F, V	Consumption	How
Reyes-García et al., 2019 (70)	12072	Cameroon	R	P	LONGL	F,M	Adults from hunter gatherer society (Baka of Cameroon)	16+	160	FV, F, V	Consumption, Acquisition	What,where
Riha et al., 2014 (71)	5345	Uganda	R	P,S	CSS	F,M	Residents in 25 rural villages	13+	7340	FV	Consumption	What
Savy et al., 2006 (72)	4594	Burkina Faso	R	P	LONGL	F	Women in rural areas	<20–30+	550	FV, F, V	Consumption	What
Sinyolo et al., 2020 (73)	4747	South Africa	U, R	P,S	CSS	F,M	Household heads	45.72	20908	F, V	Consumption	What, how
Subratty and Jowaheer, 2001 (74)	12419	Mauritius	U,R	P	CSS	F,M	Adults	15–60	1213	F	Consumption	How, when
Tata et al., 2019 (75)	5837	Cameroon	R	P,S	CSS	F	Women of reproductive age in Southwest Cameroon	29.7±7.032	247	FV, F, V	Consumption	What
Thakwalakwa et al., 2020 (76)	5941	Malawi	U,R	P	LONGL	F	Overweight mother-child dyads (mothers)	27.8 ± 6.0	274	F, V	Consumption	What, when
Torheim et al., 2004 (77)	4745	Mali	R	P	CSS	F,M	Adults in rural Mali	15–45	491	F	Consumption	What
Unwin et al., 2010 (78)	4130	Tanzania	U,R	P	LONGL	F,M	Men and women migrating from rural to urban areas	15-59	209	F, V	Consumption	What
Wang et al., 2016 (79)	12732	Ghana	U	P	CSS	F,M	Urban dwellers	39.2	1100	F	Consumption	How
Yaya and Bishwajit, 2018 (80)	4851	Namibia	U,R	S	CSS	F,M	Adults	15–49	14185	FV	Consumption	What
2: Setting: U: Urban, R: Rural, PU: Peri-urban
3: Data source: P: primary; S: secondary
4: Study design: CSS: cross sectional; LONGL: longitudinal
5: F: female; M: Male

## Sheet: Evidence_Tools_Effect_size
Article ID	Exposure - Level	Exposure - Sublevel	Exposure -Factor	Unit of exposure	Exposure tool	Outcome - Consumer Behaviour	Outcome - Consumption	Unit of outcome	Outcome tool	Outcome - Purchase	Unit of outcome2	Outcome measure/tool of data collection2	Results - Data anaylsis	Odds ratio (OR)	Adjusted odds ratio (AOR)	Risk Ratio (RR)	Crude odds ratio (COR)	Adjusted PRR (Prevalence Risk Ratio) [95% CI]	Unadjasted odds ratio (UOR)	Confidence intervall (CI)	Pearson correlation coefficient	Standardized beta-coefficient	Coefficient	Chi-square (x2), df	Spearman rank correlation (rho)	Incidence-Rate Ratio (IRR)	Marginal Effect	p-value	T-value	Potential confounders considered	Differentiation by Setting	Differentiation by gender/sex	Differentiation Other
5941	Macro	Season	Season	Rainy Season vs dry Season	Questionnaire	What	Fruit	Amount of fruit consumed (g/day)	QFFQ (Quantitative FFQ, including food flesh cards, photos, 7 days recall) in rainy and dry season	NA	NA	NA	Wilcoxon signed- rank tests (non-parametric alternative to paired t-test)	NA	NA	NA	NA	NA	NA	NA	NA	NA	NA	NA	NA	NA	NA	p <0.001	NA	NA	U,R	Female	Dry Season
5941	Macro	Season	Season	Rainy Season vs dry Season	Questionnaire	What	Vegetables	Amount of vegetable (g/day)	QFFQ (Quantitative FFQ, including food flesh cards, photos, 7 days recall) in rainy and dry season	NA	NA	NA	Wilcoxon signed- rank tests (non-parametric alternative to paired t-test)	NA	NA	NA	NA	NA	NA	NA	NA	NA	NA	NA	NA	NA	NA	p <0.001	NA	NA	U,R	Female	Dry Season
5941	Individual	Cognitions	Taste preference for vegetables	(1= extremely dislike" to 5 = extremely like")	Questionnaire; taste preference checklist with 5 point preference scale (1= extremely dislike" to 5 = extremely like")	What, when	Vegetables	Amount of vegetable consumed during season (dry)	QFFQ (Quantitative FFQ, including food flesh cards, photos, 7 days recall) in rainy and dry season	NA	NA	NA	Multivariate linear regression models (at p < 0.05); CI at 95%	NA	NA	NA	NA	NA	NA	CI (6.22, 58.30)	NA	NA	32.26	NA	NA	NA	NA	p=0.02	NA	Adjusted for all predictors significant in univariate models	U,R	Female	Dry Season
5941	Individual	Demographic	Living area	Rural (vs. urban)	Questionnaire	What, when	Vegetables	Amount of vegetable consumed during season (dry)	QFFQ (Quantitative FFQ, including food flesh cards, photos, 7 days recall) in rainy and dry season	NA	NA	NA	Multivariate linear regression models (at p < 0.05); CI at 95%	NA	NA	NA	NA	NA	NA	Cl (–80.31, 89.37)	NA	NA	4.53	NA	NA	NA	NA	p=0.92	NA	Adjusted for all predictors significant in univariate models	U,R	Female	Dry Season
5941	Social	Family	Purchases of food for family; Husband/partner (vs. mother)		Questionnaire	What, when	Vegetables	Amount of vegetable consumed during season (dry)	QFFQ (Quantitative FFQ, including food flesh cards, photos, 7 days recall) in rainy and dry season	NA	NA	NA	Multivariate linear regression models (at p < 0.05); CI at 95%	NA	NA	NA	NA	NA	NA	CI (-83.68;57.52)	NA	NA	-13.08	NA	NA	NA	NA	p=0.72	NA	Adjusted for all predictors significant in univariate models	U,R	Female	Dry Season
5941	Social	Family	Purchases of food for family; Both (vs. mother)		Questionnaire	What, when	Vegetables	Amount of vegetable consumed during season (dry)	QFFQ (Quantitative FFQ, including food flesh cards, photos, 7 days recall) in rainy and dry season	NA	NA	NA	Multivariate linear regression models (at p < 0.05); CI at 95%	NA	NA	NA	NA	NA	NA	CI (-142.98;41.41)	NA	NA	-50.79	NA	NA	NA	NA	p=0.28	NA	Adjusted for all predictors significant in univariate models	U,R	Female	Dry Season
5941	Social	Family	Purchases of food for family; Other family member (vs. mother)		Questionnaire	What, when	Vegetables	Amount of vegetable consumed during season (dry)	QFFQ (Quantitative FFQ, including food flesh cards, photos, 7 days recall) in rainy and dry season	NA	NA	NA	Multivariate linear regression models (at p < 0.05); CI at 95%	NA	NA	NA	NA	NA	NA	CI (-42.67;167.45)	NA	NA	62.39	NA	NA	NA	NA	p=0.24	NA	Adjusted for all predictors significant in univariate models	U,R	Female	Dry Season
5941	Individual	Demographic	HH food insecurity	HFIAS score	HH Food Insecurity Access Scale (HFIAS) questionnaire	What, when	Vegetables	Amount of vegetables consumed in season (dry)	QFFQ (Quantitative FFQ, including food flesh cards, photos, 7 days recall) in rainy and dry season	NA	NA	NA	Multivariate linear regression models (at p < 0.05); CI at 95%	NA	NA	NA	NA	NA	NA	CI (-41.83;14.94)	NA	NA	-13.45	NA	NA	NA	NA	p=0.35	NA	Adjusted for all predictors significant in univariate models	U,R	Female	Dry Season
5941	Social	Family	Purchase special foods for children	(yes vs. no)	Questionnaire	What, when	Vegetables	Amount of vegetables consumed in season (dry)	QFFQ (Quantitative FFQ, including food flesh cards, photos, 7 days recall) in rainy and dry season	NA	NA	NA	Multivariate linear regression models (at p < 0.05); CI at 95%	NA	NA	NA	NA	NA	NA	CI (-48.37;61.75)	NA	NA	6.69	NA	NA	NA	NA	p=0.81	NA	Adjusted for all predictors significant in univariate models	U,R	Female	Dry Season
5941	Individual	Demographic	Living area: Rural (vs. urban)	Rural (vs. urban)	Questionnaire	What, when	Vegetables	Amount of vegetable consumed during season (rainy)	QFFQ (Quantitative FFQ, including food flesh cards, photos, 7 days recall) in rainy and dry season	NA	NA	NA	Multivariate linear regression models (at p < 0.05); CI at 95%	NA	NA	NA	NA	NA	NA	CI (-129.81;118.76)	NA	NA	-5.52	NA	NA	NA	NA	p=0.93	NA	Adjusted for all predictors significant in univariate models	U,R	Female	Rainy Season
5941	Social	Family	Who purchases most food the family consumes; Husband/partner (vs. mother)		Questionnaire	What, when	Vegetables	Amount of vegetable consumed during season (rainy)	QFFQ (Quantitative FFQ, including food flesh cards, photos, 7 days recall) in rainy and dry season	NA	NA	NA	Multivariate linear regression models (at p < 0.05); CI at 95%	NA	NA	NA	NA	NA	NA	CI (-123.91;76.14)	NA	NA	-23.88	NA	NA	NA	NA	p=0.64	NA	Adjusted for all predictors significant in univariate models	U,R	Female	Rainy Season
5941	Social	Family	Who purchases most food the family consumes; Both (vs. mother)		Questionnaire	What, when	Vegetables	Amount of vegetable consumed during season (rainy)	QFFQ (Quantitative FFQ, including food flesh cards, photos, 7 days recall) in rainy and dry season	NA	NA	NA	Multivariate linear regression models (at p < 0.05); CI at 95%	NA	NA	NA	NA	NA	NA	CI (-141.87;108.04)	NA	NA	-16.91	NA	NA	NA	NA	p=0.79	NA	Adjusted for all predictors significant in univariate models	U,R	Female	Rainy Season
5941	Social	Family	Who purchases most food the family consumes; Other family member (vs. mother)		Questionnaire	What, when	Vegetables	Amount of vegetable consumed during season (rainy)	QFFQ (Quantitative FFQ, including food flesh cards, photos, 7 days recall) in rainy and dry season	NA	NA	NA	Multivariate linear regression models (at p < 0.05); CI at 95%	NA	NA	NA	NA	NA	NA	CI (-255.19; 42.09)	NA	NA	-106.55	NA	NA	NA	NA	p=0.16	NA	Adjusted for all predictors significant in univariate models	U,R	Female	Rainy Season
5941	Social	Family	Number of children <5 years in household		Questionnaire	What, when	Vegetables	Amount of vegetable consumed during season (rainy)	QFFQ (Quantitative FFQ, including food flesh cards, photos, 7 days recall) in rainy and dry season	NA	NA	NA	Multivariate linear regression models (at p < 0.05); CI at 95%	NA	NA	NA	NA	NA	NA	CI (-54.98; 15.06)	NA	NA	-19.96	NA	NA	NA	NA	p=0.26	NA	Adjusted for all predictors significant in univariate models	U,R	Female	Rainy Season
5941	Individual	Demographic	Total amount spent on food for household		Questionnaire	What, when	Vegetables	Amount of vegetable consumed during season (rainy)	QFFQ (Quantitative FFQ, including food flesh cards, photos, 7 days recall) in rainy and dry season	NA	NA	NA	Multivariate linear regression models (at p < 0.05); CI at 95%	NA	NA	NA	NA	NA	NA	CI (-39.50; 39.76)	NA	NA	0.13	NA	NA	NA	NA	p=1.00	NA	Adjusted for all predictors significant in univariate models	U,R	Female	Rainy Season
5941	Individual	Demographic	HH food insecurity		HH Food Insecurity Access Scale (HFIAS) questionnaire	What, when	Fruit	Amount of fruit consumed during dry season	QFFQ (Quantitative FFQ, including food flesh cards, photos, 7 days recall) in rainy and dry season	NA	NA	NA	Multivariate linear regression models (at p < 0.05); CI at 95%	NA	NA	NA	NA	NA	NA	CI (-43.73; -1.02)	NA	NA	-22.37	NA	NA	NA	NA	p=0.04	NA	Adjusted for all predictors significant in univariate models	U,R	Female	Dry Season
5941	Individual	Demographic	Living area (Rural (vs. urban))	Rural (vs. urban)	Questionnaire; HH Food Insecurity Access Scale (HFIAS) questionnaire	What, when	Fruit	Amount of fruit consumed during dry season	QFFQ (Quantitative FFQ, including food flesh cards, photos, 7 days recall) in rainy and dry season	NA	NA	NA	Multivariate linear regression models (at p < 0.05); CI at 95%	NA	NA	NA	NA	NA	NA	CI (-28.61; 97.01)	NA	NA	34.20	NA	NA	NA	NA	p=0.29	NA	Adjusted for all predictors significant in univariate models	U,R	Female	Dry Season
5941	Individual	Demographic	Mother secondary education or higher (vs. less)		Questionnaire	What, when	Fruit	Amount of fruit consumed during dry season	QFFQ (Quantitative FFQ, including food flesh cards, photos, 7 days recall) in rainy and dry season	NA	NA	NA	Multivariate linear regression models (at p < 0.05); CI at 95%	NA	NA	NA	NA	NA	NA	CI (-48.90; 38.06)	NA	NA	-5.42	NA	NA	NA	NA	p=0.81	NA	Adjusted for all predictors significant in univariate models	U,R	Female	Dry Season
5941	Social	Family	Who purchases most food the family consumes; Husband/partner (vs. mother)		Questionnaire	What, when	Fruit	Amount of fruit consumed during dry season	QFFQ (Quantitative FFQ, including food flesh cards, photos, 7 days recall) in rainy and dry season	NA	NA	NA	Multivariate linear regression models (at p < 0.05); CI at 95%	NA	NA	NA	NA	NA	NA	CI (-61.89; 43.75)	NA	NA	-9.07	NA	NA	NA	NA	p=0.74	NA	Adjusted for all predictors significant in univariate models	U,R	Female	Dry Season
5941	Social	Family	Who purchases most food the family consumes; Both (vs. mother)		Questionnaire	What, when	Fruit	Amount of fruit consumed during dry season	QFFQ (Quantitative FFQ, including food flesh cards, photos, 7 days recall) in rainy and dry season	NA	NA	NA	Multivariate linear regression models (at p < 0.05); CI at 95%	NA	NA	NA	NA	NA	NA	CI: -94.62;41.52	NA	NA	-26.55	NA	NA	NA	NA	p=0.44	NA	Adjusted for all predictors significant in univariate models	U,R	Female	Dry Season
5941	Social	Family	Who purchases most food the family consumes; Other family member (vs. mother)		Questionnaire	What, when	Fruit	Amount of fruit consumed during dry season	QFFQ (Quantitative FFQ, including food flesh cards, photos, 7 days recall) in rainy and dry season	NA	NA	NA	Multivariate linear regression models (at p < 0.05); CI at 95%	NA	NA	NA	NA	NA	NA	CI (-81.19; 73.16)	NA	NA	-4.01	NA	NA	NA	NA	p=0.92	NA	Adjusted for all predictors significant in univariate models	U,R	Female	Dry Season
5941	Social	Family	Purchase special foods for children	(yes vs. no)	Questionnaire	What, when	Fruit	Amount of fruit consumed during dry season	QFFQ (Quantitative FFQ, including food flesh cards, photos, 7 days recall) in rainy and dry season	NA	NA	NA	Multivariate linear regression models (at p < 0.05); CI at 95%	NA	NA	NA	NA	NA	NA	CI (-20.94; 60.10)	NA	NA	19.58	NA	NA	NA	NA	p=0.34	NA	Adjusted for all predictors significant in univariate models	U,R	Female	Dry Season
5941	Physical	Neighborhood/Retail food environment	Geographic Access: How long it takes to get to nearest market/shop to purchase food		Questionnaire	What, when	Fruit	Amount of fruit consumed during dry season	QFFQ (Quantitative FFQ, including food flesh cards, photos, 7 days recall) in rainy and dry season	NA	NA	NA	Multivariate linear regression models (at p < 0.05); CI at 95%	NA	NA	NA	NA	NA	NA	CI (-31.10; 8.03)	NA	NA	-11.53	NA	NA	NA	NA	p=0.25	NA	Adjusted for all predictors significant in univariate models	U,R	Female	Dry Season
5941	Individual	Demographic	Living area: Rural (vs. urban)	Rural (vs. urban)	Questionnaire	What, when	Fruit	Amount of fruit consumed in rainy season	QFFQ (Quantitative FFQ, including food flesh cards, photos, 7 days recall) in rainy and dry season	NA	NA	NA	Multivariate linear regression models (at p < 0.05); CI at 95%	NA	NA	NA	NA	NA	NA	CI (-4.28; 149.18)	NA	NA	72.45	NA	NA	NA	NA	p=0.06	NA	Adjusted for all predictors significant in univariate models	U,R	Female	Rainy Season
5941	Individual	Demographic	Mother secondary education or higher (vs. less)		Questionnaire	What, when	Fruit	Amount of fruit consumed in rainy season	QFFQ (Quantitative FFQ, including food flesh cards, photos, 7 days recall) in rainy and dry season	NA	NA	NA	Multivariate linear regression models (at p < 0.05); CI at 95%	NA	NA	NA	NA	NA	NA	CI (-65.63; 35.08)	NA	NA	-15.27	NA	NA	NA	NA	p=0.55	NA	Adjusted for all predictors significant in univariate models	U,R	Female	Rainy Season
5941	Individual	Demographic	Household food insecurity	HFIAS score	HH Food Insecurity Access Scale (HFIAS) questionnaire	What, when	Fruit	Amount of fruit consumed in rainy season	QFFQ (Quantitative FFQ, including food flesh cards, photos, 7 days recall) in rainy and dry season	NA	NA	NA	Multivariate linear regression models (at p < 0.05); CI at 95%	NA	NA	NA	NA	NA	NA	CI (-30.87; 21.11)	NA	NA	-4.88	NA	NA	NA	NA	p=0.71	NA	Adjusted for all predictors significant in univariate models	U,R	Female	Rainy Season
5941	Individual	Demographic	Total amount spent on food for household		Questionnaire: Food expenditure recalled over the past 7 days and total amount spent on food for the HH in a week calculated;	What, when	Fruit	Amount of fruit consumed in rainy season	QFFQ (Quantitative FFQ, including food flesh cards, photos, 7 days recall) in rainy and dry season	NA	NA	NA	Multivariate linear regression models (at p < 0.05); CI at 95%	NA	NA	NA	NA	NA	NA	CI (-48.75; 7.94)	NA	NA	-20.41	NA	NA	NA	NA	p=0.16	NA	Adjusted for all predictors significant in univariate models	U,R	Female	Rainy Season
5941	Individual	Demographic	Total amount spent on special foods for children <5 years		Questionnaire: Food expenditure for special foods of children below age 5, recalled over the past 7 days and total amount spent on food for the HH in a week calculated;	What, when	Fruit	Amount of fruit consumed in rainy season	QFFQ (Quantitative FFQ, including food flesh cards, photos, 7 days recall) in rainy and dry season	NA	NA	NA	Multivariate linear regression models (at p < 0.05); CI at 95%	NA	NA	NA	NA	NA	NA	CI (-8.86; 43.05)	NA	NA	17.09	NA	NA	NA	NA	p=0.20	NA	Adjusted for all predictors significant in univariate models	U,R	Female	Rainy Season
5941	Individual	Cognitions	Mother’s body size preference for herself -Normal weight (vs. underweight)		Questionnaire: Body silhouette drawings used and mothers selected for herself and the child	What, when	Fruit	Amount of fruit consumed during dry season	FFQ (Quantitative FFQ, including food flesh cards, photos, 7 days recall) in rainy and dry season	NA	NA	NA	Multivariate linear regression models (at p < 0.05); CI at 95%	NA	NA	NA	NA	NA	NA	CI (-150.75;207.99)	NA	NA	28.62	NA	NA	NA	NA	p=0.75	NA	Adjusted for all predictors significant in univariate models	U,R	Female	Dry Season
5941	Individual	Cognitions	Mother’s body size preference for herself -Overweight (vs. underweight)		Questionnaire: Body silhouette drawings used and mothers selected for herself and the child	What, when	Fruit	Amount of fruit consumed during dry season	FFQ (Quantitative FFQ, including food flesh cards, photos, 7 days recall) in rainy and dry season	NA	NA	NA	Multivariate linear regression models (at p < 0.05); CI at 95%	NA	NA	NA	NA	NA	NA	CI (-170.85; 184.43)	NA	NA	6.79	NA	NA	NA	NA	p=0.94	NA	Adjusted for all predictors significant in univariate models	U,R	Female	Dry Season
5941	Individual	Cognitions	Mother’s body size preference for herself -Obese (vs. underweight)		Questionnaire: Body silhouette drawings used and mothers selected for herself and the child	What, when	Fruit	Amount of fruit consumed during dry season	FFQ (Quantitative FFQ, including food flesh cards, photos, 7 days recall) in rainy and dry season	NA	NA	NA	Multivariate linear regression models (at p < 0.05); CI at 95%	NA	NA	NA	NA	NA	NA	CI (-112.82; 253.44)	NA	NA	70.31	NA	NA	NA	NA	p=0.45	NA	Adjusted for all predictors significant in univariate models	U,R	Female	Dry Season
5941	Individual	Cognitions	Mother’s perception of healthy body size for herself; Overweight (vs. normal weight)		Questionnaire: Body silhouette drawings used and mothers selected for herself and the child	What, when	Fruit	Amount of fruit consumed during dry season	FFQ (Quantitative FFQ, including food flesh cards, photos, 7 days recall) in rainy and dry season	NA	NA	NA	Multivariate linear regression models (at p < 0.05); CI at 95%	NA	NA	NA	NA	NA	NA	CI (-110.13; 64.04)	NA	NA	-23.04	NA	NA	NA	NA	p=0.60	NA	Adjusted for all predictors significant in univariate models	U,R	Female	Dry Season
5941	Individual	Cognitions	Mother’s perception of healthy body size for herself; Obese (vs. normal weight)		Questionnaire: Body silhouette drawings used and mothers selected for herself and the child	What, when	Fruit	Amount of fruit consumed during dry season	FFQ (Quantitative FFQ, including food flesh cards, photos, 7 days recall) in rainy and dry season	NA	NA	NA	Multivariate linear regression models (at p < 0.05); CI at 95%	NA	NA	NA	NA	NA	NA	CI (-159.63; 20.70)	NA	NA	-69.47	NA	NA	NA	NA	p=0.13	NA	Adjusted for all predictors significant in univariate models	U,R	Female	Dry Season
5941	Individual	Cognitions	Mother’s perception of healthy body size for herself; Overweight (vs. normal weight)		Questionnaire: Body silhouette drawings used and mothers selected for herself and the child	What, when	Fruit	Amount of fruit consumed in rainy season	FFQ (Quantitative FFQ, including food flesh cards, photos, 7 days recall) in rainy and dry season	NA	NA	NA	Multivariate linear regression models (at p < 0.05); CI at 95%	NA	NA	NA	NA	NA	NA	CI (-78.84; 132.32)	NA	NA	26.74	NA	NA	NA	NA	p=0.62	NA	Adjusted for all predictors significant in univariate models	U,R	Female	Rainy Season
5941	Individual	Cognitions	Mother’s perception of healthy body size for herself; Obese (vs. normal weight)		Questionnaire: Body silhouette drawings used and mothers selected for herself and the child	What, when	Fruit	Amount of fruit consumed in rainy season	FFQ (Quantitative FFQ, including food flesh cards, photos, 7 days recall) in rainy and dry season	NA	NA	NA	Multivariate linear regression models (at p < 0.05); CI at 95%	NA	NA	NA	NA	NA	NA	CI (-100.82; 110.77)	NA	NA	4.98	NA	NA	NA	NA	p=0.93	NA	Adjusted for all predictors significant in univariate models	U,R	Female	Rainy Season
5941	Individual	Cognitions	Taste preference for vegetables		Questionnaire	What, when	Vegetables	Amount of vegetable consumed during season (rainy)	FFQ (Quantitative FFQ, including food flesh cards, photos, 7 days recall) in rainy and dry season	NA	NA	NA	Multivariate linear regression models (at p < 0.05); CI at 95%	NA	NA	NA	NA	NA	NA	CI (17.07; 90.49)	NA	NA	53.78	NA	NA	NA	NA	p=0.00	NA	Adjusted for all predictors significant in univariate models	U,R	Female	Rainy Season
5672	Individual	Biological	Gender, sex	Female (vs male)	Questionnaire; 51 item interviewer- administered questionnaire	What	FV combined	daily intake of at least two portions of commonly available fruits and vegetables	FFQ (Validated, self-reported): Recall period: 1 month; A list of available and commonly consumed fruits and vegetables at the time of the study were obtained from a food frequency questionnaire. Participants were asked: “How often (daily, twice weekly, weekly, monthly/seldom) do you eat a portion of each of the listed commonly consumed fruits and vegetables in a typical month?; Recall period: 1 …	NA	NA	NA	Multivariate logistic regression (significant at p < 0.05); Factors that are associated with daily intake of two portions of commonly available fruits and vegetables were assessed	1.03	NA		NA	NA	NA	CI (0.66, 1.59)	NA	NA	NA	NA	NA	NA	NA	p=0.900	NA	sociodemographic factors (income, gender, age, and location), monthly expenditure on groceries, consumption of other foods (SSBs), travel to buy food, and attitudes (or preference) of fruits and vegetables as healthy food.	UR	F,M	NR
5672	Individual	Biological	Age	≥ 50 years (vs < 50 years)	Questionnaire; 51 item interviewer- administered questionnaire	What	FV combined	daily intake of at least two portions of commonly available fruits and vegetables	FFQ (Validated, self-reported): Recall period: 1 month; A list of available and commonly consumed fruits and vegetables at the time of the study were obtained from a food frequency questionnaire. Participants were asked: “How often (daily, twice weekly, weekly, monthly/seldom) do you eat a portion of each of the listed commonly consumed fruits and vegetables in a typical month?; Recall period: 1 …	NA	NA	NA	Multivariate logistic regression (significant at p < 0.05); Factors that are associated with daily intake of two portions of commonly available fruits and vegetables were assessed	1.58	NA		NA	NA	NA	CI (1.01, 2.42)	NA	NA	NA	NA	NA	NA	NA	p=0.028	NA	sociodemographic factors (income, gender, age, and lo_x0002_cation), monthly expenditure on groceries, consumption of other foods (SSBs), travel to buy food, and attitudes (or preference) of fruits and vegetables as healthy food.	UR	F,M	NR
5672	Individual	Demographic	Community; Urban environment (vs rural)	Urban environment (vs rural)	Questionnaire; 51 item interviewer- administered questionnaire	What	FV combined	daily intake of at least two portions of commonly available fruits and vegetables	FFQ (Validated, self-reported): Recall period: 1 month; A list of available and commonly consumed fruits and vegetables at the time of the study were obtained from a food frequency questionnaire. Participants were asked: “How often (daily, twice weekly, weekly, monthly/seldom) do you eat a portion of each of the listed commonly consumed fruits and vegetables in a typical month?; Recall period: 1 …	NA	NA	NA	Multivariate logistic regression (significant at p < 0.05); Factors that are associated with daily intake of two portions of commonly available fruits and vegetables were assessed	1.60	NA		NA	NA	NA	CI (1.05, 2.44)	NA	NA	NA	NA	NA	NA	NA	p=0.132	NA	sociodemographic factors (income, gender, age, and lo_x0002_cation), monthly expenditure on groceries, consumption of other foods (SSBs), travel to buy food, and attitudes (or preference) of fruits and vegetables as healthy food.	UR	F,M	NR
5672	Individual	Demographic	Household monthly income	Income Categories: R2000–5000; < R2000 (reference)	Questionnaire; 51 item interviewer- administered questionnaire	What	FV combined	daily intake of at least two portions of commonly available fruits and vegetables	FFQ (Validated, self-reported): Recall period: 1 month; A list of available and commonly consumed fruits and vegetables at the time of the study were obtained from a food frequency questionnaire. Participants were asked: “How often (daily, twice weekly, weekly, monthly/seldom) do you eat a portion of each of the listed commonly consumed fruits and vegetables in a typical month?; Recall period: 1 …	NA	NA	NA	Multivariate logistic regression (significant at p < 0.05); Factors that are associated with daily intake of two portions of commonly available fruits and vegetables were assessed	0.75	NA		NA	NA	NA	CI (0.48, 1.16)	NA	NA	NA	NA	NA	NA	NA	p=0.199	NA	sociodemographic factors (income, gender, age, and lo_x0002_cation), monthly expenditure on groceries, consumption of other foods (SSBs), travel to buy food, and attitudes (or preference) of fruits and vegetables as healthy food.	UR	F,M	NR
5672	Individual	Demographic	Household monthly income	Income Categories: R5001–1500; < R2000 (reference)	Questionnaire; 51 item interviewer- administered questionnaire	What	FV combined	daily intake of at least two portions of commonly available fruits and vegetables	FFQ (Validated, self-reported): Recall period: 1 month; A list of available and commonly consumed fruits and vegetables at the time of the study were obtained from a food frequency questionnaire. Participants were asked: “How often (daily, twice weekly, weekly, monthly/seldom) do you eat a portion of each of the listed commonly consumed fruits and vegetables in a typical month?; Recall period: 1 …	NA	NA	NA	Multivariate logistic regression (significant at p < 0.05); Factors that are associated with daily intake of two portions of commonly available fruits and vegetables were assessed	0.68	NA		NA	NA	NA	CI (0.33, 1.39)	NA	NA	NA	NA	NA	NA	NA	p=0.291	NA	sociodemographic factors (income, gender, age, and lo_x0002_cation), monthly expenditure on groceries, consumption of other foods (SSBs), travel to buy food, and attitudes (or preference) of fruits and vegetables as healthy food.	UR	F,M	NR
5672	Individual	Demographic	Own a refrigerator	Yes (vs no)	Questionnaire; 51 item interviewer- administered questionnaire	What	FV combined	daily intake of at least two portions of commonly available fruits and vegetables	FFQ (Validated, self-reported): Recall period: 1 month; A list of available and commonly consumed fruits and vegetables at the time of the study were obtained from a food frequency questionnaire. Participants were asked: “How often (daily, twice weekly, weekly, monthly/seldom) do you eat a portion of each of the listed commonly consumed fruits and vegetables in a typical month?; Recall period: 1 …	NA	NA	NA	Multivariate logistic regression (significant at p < 0.05); Factors that are associated with daily intake of two portions of commonly available fruits and vegetables were assessed	1.01	NA		NA	NA	NA	CI (0.64, 1.60)	NA	NA	NA	NA	NA	NA	NA	p=0.962	NA	sociodemographic factors (income, gender, age, and lo_x0002_cation), monthly expenditure on groceries, consumption of other foods (SSBs), travel to buy food, and attitudes (or preference) of fruits and vegetables as healthy food.	UR	F,M	NR
5672	Individual	Cognitions	Perceived FV as healthy foods	Yes (vs no)	Questionnaire; 51 item interviewer- administered questionnaire	What	FV combined	daily intake of at least two portions of commonly available fruits and vegetables	FFQ (Validated, self-reported): Recall period: 1 month; A list of available and commonly consumed fruits and vegetables at the time of the study were obtained from a food frequency questionnaire. Participants were asked: “How often (daily, twice weekly, weekly, monthly/seldom) do you eat a portion of each of the listed commonly consumed fruits and vegetables in a typical month?; Recall period: 1 …	NA	NA	NA	Multivariate logistic regression (significant at p < 0.05); Factors that are associated with daily intake of two portions of commonly available fruits and vegetables were assessed	0.78	NA		NA	NA	NA	CI (0.49, 1.24)	NA	NA	NA	NA	NA	NA	NA	p=0.290	NA	sociodemographic factors (income, gender, age, and lo_x0002_cation), monthly expenditure on groceries, consumption of other foods (SSBs), travel to buy food, and attitudes (or preference) of fruits and vegetables as healthy food.	UR	F,M	NR
5672	Individual	Lifestyle and behaviour	Buy fruits/vegetables daily or weekly	Yes (vs no)	Questionnaire; 51 item interviewer- administered questionnaire	What	FV combined	daily intake of at least two portions of commonly available fruits and vegetables	FFQ (Validated, self-reported): Recall period: 1 month; A list of available and commonly consumed fruits and vegetables at the time of the study were obtained from a food frequency questionnaire. Participants were asked: “How often (daily, twice weekly, weekly, monthly/seldom) do you eat a portion of each of the listed commonly consumed fruits and vegetables in a typical month?; Recall period: 1 …	NA	NA	NA	Multivariate logistic regression (significant at p < 0.05); Factors that are associated with daily intake of two portions of commonly available fruits and vegetables were assessed	1119	NA		NA	NA	NA	CI (0.74, 1.69)	NA	NA	NA	NA	NA	NA	NA	p=0.596	NA	sociodemographic factors (income, gender, age, and lo_x0002_cation), monthly expenditure on groceries, consumption of other foods (SSBs), travel to buy food, and attitudes (or preference) of fruits and vegetables as healthy food.	UR	F,M	NR
5672	Individual	Lifestyle and behaviour	Travel to purchase groceries: personal vehicle	personal vehicle (vs taxi, bus or train)	Questionnaire; 51 item interviewer- administered questionnaire	What	FV combined	daily intake of at least two portions of commonly available fruits and vegetables	FFQ (Validated, self-reported): Recall period: 1 month; A list of available and commonly consumed fruits and vegetables at the time of the study were obtained from a food frequency questionnaire. Participants were asked: “How often (daily, twice weekly, weekly, monthly/seldom) do you eat a portion of each of the listed commonly consumed fruits and vegetables in a typical month?; Recall period: 1 …	NA	NA	NA	Multivariate logistic regression (significant at p < 0.05); Factors that are associated with daily intake of two portions of commonly available fruits and vegetables were assessed	2084	NA		NA	NA	NA	CI (1.06, 4.09)	NA	NA	NA	NA	NA	NA	NA	p 0.003	NA	sociodemographic factors (income, gender, age, and lo_x0002_cation), monthly expenditure on groceries, consumption of other foods (SSBs), travel to buy food, and attitudes (or preference) of fruits and vegetables as healthy food.	UR	F,M	NR
5672	Individual	Lifestyle and behaviour	Travel to purchase groceries: walk	walk (vs taxi, bus or train)	Questionnaire; 51 item interviewer- administered questionnaire	What	FV combined	daily intake of at least two portions of commonly available fruits and vegetables	FFQ (Validated, self-reported): Recall period: 1 month; A list of available and commonly consumed fruits and vegetables at the time of the study were obtained from a food frequency questionnaire. Participants were asked: “How often (daily, twice weekly, weekly, monthly/seldom) do you eat a portion of each of the listed commonly consumed fruits and vegetables in a typical month?; Recall period: 1 …	NA	NA	NA	Multivariate logistic regression (significant at p < 0.05); Factors that are associated with daily intake of two portions of commonly available fruits and vegetables were assessed	1524	NA		NA	NA	NA	CI (0.97, 2.40)	NA	NA	NA	NA	NA	NA	NA	p=0.069	NA	sociodemographic factors (income, gender, age, and lo_x0002_cation), monthly expenditure on groceries, consumption of other foods (SSBs), travel to buy food, and attitudes (or preference) of fruits and vegetables as healthy food.	UR	F,M	NR
5672	Individual	Lifestyle and behaviour	Purchased sugar-sweetened beverages (SSBs) daily/weekly	Yes (vs no)	Questionnaire; 51 item interviewer- administered questionnaire	What	FV combined	daily intake of at least two portions of commonly available fruits and vegetables	FFQ (Validated, self-reported): Recall period: 1 month; A list of available and commonly consumed fruits and vegetables at the time of the study were obtained from a food frequency questionnaire. Participants were asked: “How often (daily, twice weekly, weekly, monthly/seldom) do you eat a portion of each of the listed commonly consumed fruits and vegetables in a typical month?; Recall period: 1 …	NA	NA	NA	Multivariate logistic regression (significant at p < 0.05); Factors that are associated with daily intake of two portions of commonly available fruits and vegetables were assessed	0.541	NA		NA	NA	NA	CI (0.36, 0.810)	NA	NA	NA	NA	NA	NA	NA	p=0.007	NA	sociodemographic factors (income, gender, age, and lo_x0002_cation), monthly expenditure on groceries, consumption of other foods (SSBs), travel to buy food, and attitudes (or preference) of fruits and vegetables as healthy food.	UR	F,M	NR
11988	Individual	Demographic	Socio-economic class	Categories (A, B, C1, C2, D), where D is the lowest	Online survey, questionnaire interview-administered by a trained interviewer, structured interview; no specific exposure tool reported	What, How	Vegetables	Number of total vegetable portions (heated and raw) consumed per week	FFQ; standardized, validated, self-reported, Respondents indicated their usual consumption frequency (number of days per week) and usual consumption amount of both cooked and raw vegetables (number of servings in spoons). These data were converted in three steps to determine total vegetable intake: Converting intake levels into meaningful data (into portion sizes), multiplying the intake frequenc…	NA	NA	NA	Post-hoc analysis, F-test, significance level at: (p< 0.05; p< 0.01; p<0.001)	NA	NA	NA	NA	NA	NA	NA	NA		NA	NA	NA	NA	NA	p<0.001	NA	NA	U	F	NR
11988	Individual	Demographic	Socio-economic class	Categories (A, B, C1, C2, D), where D is the highest	Online survey, questionnaire administered by a trained interviewer using a structured interview; no specific exposure tool reported	What, How	Vegetables	Number of heated vegetable portions consumed per week	FFQ; standardized, validated, self-reported, Respondents indicated their usual consumption frequency (number of days per week) and usual consumption amount of both cooked and raw vegetables (number of servings in spoons). These data were converted in three steps to determine total vegetable intake: Converting intake levels into meaningful data (into portion sizes), multiplying the intake frequenc…	NA	NA	NA	Post-hoc analysis, F-test, significance level at: (p< 0.05; p< 0.01; p<0.001)	NA	NA	NA	NA	NA	NA	NA	NA		NA	NA	NA	NA	NA	p<0.01	NA	NA	U	F	NR
11988	Individual	Demographic	Socio-economic class	Categories (A, B, C1, C2, D), where D is the highest	Online survey, questionnaire administered by a trained interviewer using a structured interview; no specific exposure tool reported	What, How	Vegetables	Number of raw vegetable portions consumed per week	FFQ; standardized, validated, self-reported, Respondents indicated their usual consumption frequency (number of days per week) and usual consumption amount of both cooked and raw vegetables (number of servings in spoons). These data were converted in three steps to determine total vegetable intake: Converting intake levels into meaningful data (into portion sizes), multiplying the intake frequenc…	NA	NA	NA	Post-hoc analysis, F-test, significance level at: (p< 0.05; p< 0.01; p<0.001)	NA	NA	NA	NA	NA	NA	NA	NA		NA	NA	NA	NA	NA	p<0.001	NA	NA	U	F	NR
11988	Individual	Cognitions	Mood	Food choice motive	Food choice questionnaire (FCQ) developed by Steptoe et al. 1995	What	Vegetables	NR, assume amount as in the text it says… associated with higher intake	FFQ; standardized, validated, self-reported, Respondents indicated their usual consumption frequency (number of days per week) and usual consumption amount of both cooked and raw vegetables (number of servings in spoons). These data were converted in three steps to determine total vegetable intake: Converting intake levels into meaningful data (into portion sizes), multiplying the intake frequenc…	NA	NA	NA	Stepwise regression analysis, significant at p<0.001	NA	NA	NA	NA	NA	NA	NA	NA		0.316 (Standardized Beta Coefficient)		NA	NA	NA	p=0.000	8.608	controlling for HH size and higher SEC	U	F	NR
11988	Individual	Lifestyle and behaviour	Convenience	Food choice motive	Food choice questionnaire (FCQ) developed by Steptoe et al. 1995	What	Vegetables	NR, assume amount as in the text it says… associated with higher intake	FFQ; standardized, validated, self-reported, Respondents indicated their usual consumption frequency (number of days per week) and usual consumption amount of both cooked and raw vegetables (number of servings in spoons). These data were converted in three steps to determine total vegetable intake: Converting intake levels into meaningful data (into portion sizes), multiplying the intake frequenc…	NA	NA	NA	Stepwise regression analysis, significant at p<0.001	NA	NA	NA	NA	NA	NA	NA	NA		0.043 (Standardized Beta Coefficient)		NA	NA	NA	0.177	1.349	controlling for HH size and higher SEC	U	F	NR
11988	Individual/household	Lifestyle and behaviour	Ethical concern	Food choice motive	Food choice questionnaire (FCQ) developed by Steptoe et al. 1995	What	Vegetables	NR, assume amount as in the text it says… associated with higher intake	FFQ; standardized, validated, self-reported, Respondents indicated their usual consumption frequency (number of days per week) and usual consumption amount of both cooked and raw vegetables (number of servings in spoons). These data were converted in three steps to determine total vegetable intake: Converting intake levels into meaningful data (into portion sizes), multiplying the intake frequenc…	NA	NA	NA	Stepwise regression analysis, significant at p<0.001	NA	NA	NA	NA	NA	NA	NA	NA		-0.023 (Standardized Beta Coefficient)		NA	NA	NA	0.434	-0.782	controlling for HH size and higher SEC	U	F	NR
11988	Physical	Neighborhood/Retail food environment	Price	Food choice motive	Food choice questionnaire (FCQ) developed by Steptoe et al. 1995	What	Vegetables	NR, assume amount as in the text it says… associated with higher intake	FFQ; standardized, validated, self-reported, Respondents indicated their usual consumption frequency (number of days per week) and usual consumption amount of both cooked and raw vegetables (number of servings in spoons). These data were converted in three steps to determine total vegetable intake: Converting intake levels into meaningful data (into portion sizes), multiplying the intake frequenc…	NA	NA	NA	Stepwise regression analysis, significant at p<0.001	NA	NA	NA	NA	NA	NA	NA	NA		-0.049 (Standardized Beta Coefficient)		NA	NA	NA	0.116	-1.573	controlling for HH size and higher SEC	U	F	NR
11988	Individual	Cognitions	Familiar	Food choice motive	Food choice questionnaire (FCQ) developed by Steptoe et al. 1995	What	Vegetables	NR, assume amount as in the text it says… associated with higher intake	FFQ; standardized, validated, self-reported, Respondents indicated their usual consumption frequency (number of days per week) and usual consumption amount of both cooked and raw vegetables (number of servings in spoons). These data were converted in three steps to determine total vegetable intake: Converting intake levels into meaningful data (into portion sizes), multiplying the intake frequenc…	NA	NA	NA	Stepwise regression analysis, significant at p<0.001	NA	NA	NA	NA	NA	NA	NA	NA		0.038 (Standardized Beta Coefficient)		NA	NA	NA	0.192	1.305	controlling for HH size and higher SEC	U	F	NR
11988	Individual	Cognitions	Health	Food choice motive	Food choice questionnaire (FCQ) developed by Steptoe et al. 1995	What	Vegetables	NR, assume amount as in the text it says… associated with higher intake	FFQ; standardized, validated, self-reported, Respondents indicated their usual consumption frequency (number of days per week) and usual consumption amount of both cooked and raw vegetables (number of servings in spoons). These data were converted in three steps to determine total vegetable intake: Converting intake levels into meaningful data (into portion sizes), multiplying the intake frequenc…	NA	NA	NA	Stepwise regression analysis, significant at p<0.001	NA	NA	NA	NA	NA	NA	NA	NA		-0.083 (Standardized Beta Coefficient); in the text it says positive, however the coefficient is negatively reported		NA	NA	NA	0.013	-2.489	controlling for HH size and higher SEC	U	F	NR
11988	Individual	Cognitions	Knowledge	perceived knoweldge	Three item subjective knowledge scale developed by Aertsens and colleagues 2011	What	Vegetables	NR, assume amount as in the text it says… associated with higher intake	FFQ; standardized, validated, self-reported, Respondents indicated their usual consumption frequency (number of days per week) and usual consumption amount of both cooked and raw vegetables (number of servings in spoons). These data were converted in three steps to determine total vegetable intake: Converting intake levels into meaningful data (into portion sizes), multiplying the intake frequenc…	NA	NA	NA	Stepwise regression analysis, significant at p<0.001	NA	NA	NA	NA	NA	NA	NA	NA		0.085 (Standardized Beta Coefficient)		NA	NA	NA	0.004	0.085	controlling for HH size and higher SEC	U	F	NR
11988	Individual	Cognitions	Self-efficacy		Nine itmes scale	What	Vegetables	NR, assume amount as in the text it says… associated with higher intake	FFQ; standardized, validated, self-reported, Respondents indicated their usual consumption frequency (number of days per week) and usual consumption amount of both cooked and raw vegetables (number of servings in spoons). These data were converted in three steps to determine total vegetable intake: Converting intake levels into meaningful data (into portion sizes), multiplying the intake frequenc…	NA	NA	NA	Stepwise regression analysis, significant at p<0.001	NA	NA	NA	NA	NA	NA	NA	NA		0.077 (Standardized Beta Coefficient)		NA	NA	NA	0.014	2.455	controlling for HH size and higher SEC	U	F	NR
11567	Individual	Biological	Age	Years	Questionnaire, no specific exposure tool reported	What	NA	NA	NA	Fruit	Amount spent on fruits (Naira ₦/month)	Questionnaire, no specific outcome tool reported	Ordinary least square regression analysis (OLS)	NA	NA	NA	NA	NA	NA	NA	NA		0.070 (beta)	NA	NA	NA	NA	NA	0.587	NR	University	F,M	NR
11567	Individual	Biological	Gender, sex	Male, Female	Questionnaire, no specific exposure tool reported	What	NA	NA	NA	Fruit	Amount spent on fruits( Naira ₦/month)	Questionnaire, no specific outcome tool reported	Ordinary least square regression analysis (OLS)	NA	NA	NA	NA	NA	NA	NA	NA		-0.164 (beta)	NA	NA	NA	NA	NA	-1.151	NR	University	F,M	NR
11567	Social	Family	Marital status of student	single; otherwise	Questionnaire, no specific exposure tool reported	What	NA	NA	NA	Fruit	Amount spent on fruits( Naira ₦/month)	Questionnaire, no specific outcome tool reported	Ordinary least square regression analysis (OLS)	NA	NA	NA	NA	NA	NA	NA	NA		0.444 (beta)	NA	NA	NA	NA	< 0.1	1.738	NR	University	F,M	NR
11567	Physical	Home	Residence	campus, otherwise	Questionnaire, no specific exposure tool reported	What	NA	NA	NA	Fruit	Amount spent on fruits( Naira ₦/month)	Questionnaire, no specific outcome tool reported	Ordinary least square regression analysis (OLS)	NA	NA	NA	NA	NA	NA	NA	NA		-0.108 (beta)	NA	NA	NA	NA	NA	-0.370	NR	University	F,M	NR
11567	Social	Family	Parent education	educted, otherwise	Questionnaire, no specific exposure tool reported	What	NA	NA	NA	Fruit	Amount spent on fruits( Naira ₦/month)	Questionnaire, no specific outcome tool reported	Ordinary least square regression analysis (OLS)	NA	NA	NA	NA	NA	NA	NA	NA		0.261 (beta)	NA	NA	NA	NA	< 0.1	1.920	NR	University	F,M	NR
11567	Individual	Demographic	Amount of stipend	Naira	Questionnaire, no specific exposure tool reported	What	NA	NA	NA	Fruit	Amount spent on fruits( Naira ₦/month)	Questionnaire, no specific outcome tool reported	Ordinary least square regression analysis (OLS)	NA	NA	NA	NA	NA	NA	NA	NA		0.053 (beta)	NA	NA	NA	NA	NA	0.946	NR	University	F,M	NR
11567	Individual	Demographic	Paid employment	Yes, No	Questionnaire, no specific exposure tool reported	What	NA	NA	NA	Fruit	Amount spent on fruits( Naira ₦/month)	Questionnaire, no specific outcome tool reported	Ordinary least square regression analysis (OLS)	NA	NA	NA	NA	NA	NA	NA	NA		0.239 (beta)	NA	NA	NA	NA	NA	1.210	NR	University	F,M	NR
11567	Physical	School/University	Availability of fruit	Yes, No	Questionnaire, no specific exposure tool reported	What	NA	NA	NA	Fruit	Amount spent on fruits( Naira ₦/month)	Questionnaire, no specific outcome tool reported	Ordinary least square regression analysis (OLS)	NA	NA	NA	NA	NA	NA	NA	NA		1.165 (beta)	NA	NA	NA	NA	< 0.01	8.032	NR	University	F,M	NR
9215	Individual	Biological	Gender, sex	NR	Questionnaire	What	Fruit	% of people consuming different levels of FV; : very low: < 3 servings; medium low: 3-4 servings; recommmend: ≥ 5 servings	Questionnaire: 7 point scale of frequency of FV intake was associated with an approximation for the number of serving(s) of the fruits or vegetables in the preceding month. The total number of servings of fruits and vegetables were then calculated and was classified as: very low (VL), medium low (ML) or recommended high intake; recall period: month	NA	NA	NA	Chi-squared test; significant at p < 0.05	NA	NA	NA	NA	NA	NA	NA	NA		NA	NA	NA	NA	NA	0.904	NA	NA	U,R	F,M	NR
9215	Individual	Biological	Gender, sex	NR	Questionnaire	What	Vegetables	% of people consuming different levels of FV; : very low: < 3 servings; medium low: 3-4 servings; recommmend: ≥ 5 servings	Questionnaire: 7 point scale of frequency of FV intake was associated with an approximation for thenumber of serving(s) of the fruits or vegetables in the preceding month. The total number of servings of fruits and vegetables were then calculated and was classified as: very low (VL), medium low (ML) or recommended high intake	NA	NA	NA	Chi-squared test; significant at p < 0.05	NA	NA	NA	NA	NA	NA	NA	NA		NA	NA	NA	NA	NA	0.655	NA	NA	U,R	F,M	NR
9215	Individual	Biological	Age	NR	Questionnaire	What	Fruit	% of people consuming different levels of FV; : very low: < 3 servings; medium low: 3-4 servings; recommmend: ≥ 5 servings	Questionnaire: 7 point scale of frequency of FV intake was associated with an approximation for thenumber of serving(s) of the fruits or vegetables in the preceding month. The total number of servings of fruits and vegetables were then calculated and was classified as: very low (VL), medium low (ML) or recommended high intake	NA	NA	NA	Chi-squared test; significant at p < 0.05	NA	NA	NA	NA	NA	NA	NA	NA		NA	NA	NA	NA	NA	NR	NA	NA	U,R	F,M	NR
9215	Individual	Biological	Age	NR	Questionnaire	What	Vegetables	% of people consuming different levels of FV; : very low: < 3 servings; medium low: 3-4 servings; recommmend: ≥ 5 servings	Questionnaire: 7 point scale of frequency of FV intake was associated with an approximation for thenumber of serving(s) of the fruits or vegetables in the preceding month. The total number of servings of fruits and vegetables were then calculated and was classified as: very low (VL), medium low (ML) or recommended high intake	NA	NA	NA	Chi-squared test; significant at p < 0.05	NA	NA	NA	NA	NA	NA	NA	NA		NA	NA	NA	NA	NA	NR	NA	NA	U,R	F,M	NR
9215	Social	Family	Marital status	NR	Questionnaire	What	Fruit	% of people consuming different levels of FV; : very low: < 3 servings; medium low: 3-4 servings; recommmend: ≥ 5 servings	Questionnaire: 7 point scale of frequency of FV intake was associated with an approximation for thenumber of serving(s) of the fruits or vegetables in the preceding month. The total number of servings of fruits and vegetables were then calculated and was classified as: very low (VL), medium low (ML) or recommended high intake	NA	NA	NA	Chi-squared test; significant at p < 0.05	NA	NA	NA	NA	NA	NA	NA	NA		NA	NA	NA	NA	NA	NR	NA	NA	U,R	F,M	NR
9215	Social	Family	Marital status	NR	Questionnaire	What	Vegetables	% of people consuming different levels of FV; : very low: < 3 servings; medium low: 3-4 servings; recommmend: ≥ 5 servings	Questionnaire: 7 point scale of frequency of FV intake was associated with an approximation for thenumber of serving(s) of the fruits or vegetables in the preceding month. The total number of servings of fruits and vegetables were then calculated and was classified as: very low (VL), medium low (ML) or recommended high intake	NA	NA	NA	Chi-squared test; significant at p < 0.05	NA	NA	NA	NA	NA	NA	NA	NA		NA	NA	NA	NA	NA	NR	NA	NA	U,R	F,M	NR
9215	Social	Family	Number of person in respondents family	NR	Questionnaire	What	Fruit	% of people consuming different levels of FV; : very low: < 3 servings; medium low: 3-4 servings; recommmend: ≥ 5 servings	Questionnaire: 7 point scale of frequency of FV intake was associated with an approximation for thenumber of serving(s) of the fruits or vegetables in the preceding month. The total number of servings of fruits and vegetables were then calculated and was classified as: very low (VL), medium low (ML) or recommended high intake	NA	NA	NA	Chi-squared test; significant at p < 0.05	NA	NA	NA	NA	NA	NA	NA	NA		NA	NA	NA	NA	NA	NR	NA	NA	U,R	F,M	NR
9215	Social	Family	Number of person in respondents family	NR	Questionnaire	What	Vegetables	% of people consuming different levels of FV; : very low: < 3 servings; medium low: 3-4 servings; recommmend: ≥ 5 servings	Questionnaire: 7 point scale of frequency of FV intake was associated with an approximation for thenumber of serving(s) of the fruits or vegetables in the preceding month. The total number of servings of fruits and vegetables were then calculated and was classified as: very low (VL), medium low (ML) or recommended high intake	NA	NA	NA	Chi-squared test; significant at p < 0.05	NA	NA	NA	NA	NA	NA	NA	NA		NA	NA	NA	NA	NA	NR	NA	NA	U,R	F,M	NR
9215	Individual	Cognitions	Nutrition education	NR	Questionnaire	What	Fruit	% of people consuming different levels of FV; : very low: < 3 servings; medium low: 3-4 servings; recommmend: ≥ 5 servings	Questionnaire: 7 point scale of frequency of FV intake was associated with an approximation for thenumber of serving(s) of the fruits or vegetables in the preceding month. The total number of servings of fruits and vegetables were then calculated and was classified as: very low (VL), medium low (ML) or recommended high intake	NA	NA	NA	Chi-squared test; significant at p < 0.05	NA	NA	NA	NA	NA	NA	NA	NA		NA	NA	NA	NA	NA	NR	NA	NA	U,R	F,M	NR
9215	Individual	Cognitions	Nutrition educaiton	NR	Questionnaire	What	Vegetables	% of people consuming different levels of FV; : very low: < 3 servings; medium low: 3-4 servings; recommmend: ≥ 5 servings	Questionnaire: 7 point scale of frequency of FV intake was associated with an approximation for thenumber of serving(s) of the fruits or vegetables in the preceding month. The total number of servings of fruits and vegetables were then calculated and was classified as: very low (VL), medium low (ML) or recommended high intake	NA	NA	NA	Chi-squared test; significant at p < 0.05	NA	NA	NA	NA	NA	NA	NA	NA		NA	NA	NA	NA	NA	NR	NA	NA	U,R	F,M	NR
9215	Individual	Demographic	Occupation	NR	Questionnaire	What	Fruit	% of people consuming different levels of FV; : very low: < 3 servings; medium low: 3-4 servings; recommmend: ≥ 5 servings	Questionnaire: 7 point scale of frequency of FV intake was associated with an approximation for thenumber of serving(s) of the fruits or vegetables in the preceding month. The total number of servings of fruits and vegetables were then calculated and was classified as: very low (VL), medium low (ML) or recommended high intake	NA	NA	NA	Chi-squared test; significant at p < 0.05	NA	NA	NA	NA	NA	NA	NA	NA		NA	NA	NA	NA	NA	NR	NA	NA	U,R	F,M	NR
9215	Individual	Demographic	Occupation	NR	Questionnaire	What	Vegetables	% of people consuming different levels of FV; : very low: < 3 servings; medium low: 3-4 servings; recommmend: ≥ 5 servings	Questionnaire: 7 point scale of frequency of FV intake was associated with an approximation for thenumber of serving(s) of the fruits or vegetables in the preceding month. The total number of servings of fruits and vegetables were then calculated and was classified as: very low (VL), medium low (ML) or recommended high intake	NA	NA	NA	Chi-squared test; significant at p < 0.05	NA	NA	NA	NA	NA	NA	NA	NA		NA	NA	NA	NA	NA	NR	NA	NA	U,R	F,M	NR
9215	Individual	Lifestyle and behaviour	Vegetarianism	NR	Questionnaire	What	Fruit	% of people consuming different levels of FV; : very low: < 3 servings; medium low: 3-4 servings; recommmend: ≥ 5 servings	Questionnaire: 7 point scale of frequency of FV intake was associated with an approximation for thenumber of serving(s) of the fruits or vegetables in the preceding month. The total number of servings of fruits and vegetables were then calculated and was classified as: very low (VL), medium low (ML) or recommended high intake	NA	NA	NA	Chi-squared test; significant at p < 0.05	NA	NA	NA	NA	NA	NA	NA	NA		NA	NA	NA	NA	NA	NR	NA	NA	U,R	F,M	NR
9215	Individual	Lifestyle and behaviour	Vegetarianism	NR	Questionnaire	What	Vegetables	% of people consuming different levels of FV; : very low: < 3 servings; medium low: 3-4 servings; recommmend: ≥ 5 servings	Questionnaire: 7 point scale of frequency of FV intake was associated with an approximation for thenumber of serving(s) of the fruits or vegetables in the preceding month. The total number of servings of fruits and vegetables were then calculated and was classified as: very low (VL), medium low (ML) or recommended high intake	NA	NA	NA	Chi-squared test; significant at p < 0.05	NA	NA	NA	NA	NA	NA	NA	NA		NA	NA	NA	NA	NA	NR	NA	NA	U,R	F,M	NR
9215	Individual	Lifestyle and behaviour	Smoking	NR	Questionnaire	What	Fruit	% of people consuming different levels of FV; : very low: < 3 servings; medium low: 3-4 servings; recommmend: ≥ 5 servings	Questionnaire: 7 point scale of frequency of FV intake was associated with an approximation for thenumber of serving(s) of the fruits or vegetables in the preceding month. The total number of servings of fruits and vegetables were then calculated and was classified as: very low (VL), medium low (ML) or recommended high intake	NA	NA	NA	Chi-squared test; significant at p < 0.05	NA	NA	NA	NA	NA	NA	NA	NA		NA	NA	NA	NA	NA	NR	NA	NA	U,R	F,M	NR
9215	Individual	Lifestyle and behaviour	Smoking	NR	Questionnaire	What	Vegetables	% of people consuming different levels of FV; : very low: < 3 servings; medium low: 3-4 servings; recommmend: ≥ 5 servings	Questionnaire: 7 point scale of frequency of FV intake was associated with an approximation for thenumber of serving(s) of the fruits or vegetables in the preceding month. The total number of servings of fruits and vegetables were then calculated and was classified as: very low (VL), medium low (ML) or recommended high intake	NA	NA	NA	Chi-squared test; significant at p < 0.05	NA	NA	NA	NA	NA	NA	NA	NA		NA	NA	NA	NA	NA	NR	NA	NA	U,R	F,M	NR
9215	Individual	Lifestyle and behaviour	Drinking habits	NR	Questionnaire	What	Vegetables	% of people consuming different levels of FV; : very low: < 3 servings; medium low: 3-4 servings; recommmend: ≥ 5 servings	Questionnaire: 7 point scale of frequency of FV intake was associated with an approximation for thenumber of serving(s) of the fruits or vegetables in the preceding month. The total number of servings of fruits and vegetables were then calculated and was classified as: very low (VL), medium low (ML) or recommended high intake	NA	NA	NA	Chi-squared test; significant at p < 0.05	NA	NA	NA	NA	NA	NA	NA	NA		NA	NA	NA	NA	NA	NR	NA	NA	U,R	F,M	NR
9215	Individual	Lifestyle and behaviour	Drinking habits	NR	Questionnaire	What	Fruit	% of people consuming different levels of FV; : very low: < 3 servings; medium low: 3-4 servings; recommmend: ≥ 5 servings	Questionnaire: 7 point scale of frequency of FV intake was associated with an approximation for thenumber of serving(s) of the fruits or vegetables in the preceding month. The total number of servings of fruits and vegetables were then calculated and was classified as: very low (VL), medium low (ML) or recommended high intake	NA	NA	NA	Chi-squared test; significant at p < 0.05	NA	NA	NA	NA	NA	NA	NA	NA		NA	NA	NA	NA	NA	NR	NA	NA	U,R	F,M	NR
9215	Individual	Demographic	Ethnicity	Indo-Mauritian; Mauritian-Creole; Sino-Mauritian; Franco-Mauritian; Others	Questionnaire	What	Fruit	% of people consuming different levels of FV; : very low: < 3 servings; medium low: 3-4 servings; recommmend: ≥ 5 servings	Questionnaire: 7 point scale of frequency of FV intake was associated with an approximation for thenumber of serving(s) of the fruits or vegetables in the preceding month. The total number of servings of fruits and vegetables were then calculated and was classified as: very low (VL), medium low (ML) or recommended high intake	NA	NA	NA	Chi-squared test; significant at p < 0.05	NA	NA	NA	NA	NA	NA	NA	NA		NA	NA	NA	NA	NA	0.028		NA	U,R	F,M	NR
9215	Individual	Demographic	Ethnicity	Indo-Mauritian; Mauritian-Creole; Sino-Mauritian; Franco-Mauritian; Others	Questionnaire	What	Vegetables	% of people consuming different levels of FV; : very low: < 3 servings; medium low: 3-4 servings; recommmend: ≥ 5 servings	Questionnaire: 7 point scale of frequency of FV intake was associated with an approximation for thenumber of serving(s) of the fruits or vegetables in the preceding month. The total number of servings of fruits and vegetables were then calculated and was classified as: very low (VL), medium low (ML) or recommended high intake	NA	NA	NA	Chi-squared test; significant at p < 0.05	NA	NA	NA	NA	NA	NA	NA	NA		NA	NA	NA	NA	NA	0.013		NA	U,R	F,M	NR
9215	Individual	Demographic	Level of eduction	None; Primary, Secondary, University	Questionnaire	What	Fruit	% of people consuming different levels of FV; : very low: < 3 servings; medium low: 3-4 servings; recommmend: ≥ 5 servings	Questionnaire: 7 point scale of frequency of FV intake was associated with an approximation for thenumber of serving(s) of the fruits or vegetables in the preceding month. The total number of servings of fruits and vegetables were then calculated and was classified as: very low (VL), medium low (ML) or recommended high intake	NA	NA	NA	Chi-squared test; significant at p < 0.05	NA	NA	NA	NA	NA	NA	NA	NA		NA	NA	NA	NA	NA	0.031		NA	U,R	F,M	NR
9215	Individual	Demographic	Level of eduction	None; Primary, Secondary, University	Questionnaire	What	Vegetables	% of people consuming different levels of FV; : very low: < 3 servings; medium low: 3-4 servings; recommmend: ≥ 5 servings	Questionnaire: 7 point scale of frequency of FV intake was associated with an approximation for thenumber of serving(s) of the fruits or vegetables in the preceding month. The total number of servings of fruits and vegetables were then calculated and was classified as: very low (VL), medium low (ML) or recommended high intake	NA	NA	NA	Chi-squared test; significant at p < 0.05	NA	NA	NA	NA	NA	NA	NA	NA		NA	NA	NA	NA	NA	0.012		NA	U,R	F,M	NR
9215	Individual	Demographic	Amount spent on fruits per month	0-500 Rs; 501-1000 Rs; 1001- 1500 Rs; 1501- 2000 Rs; 2001- 2500 Rs; >2500 Rs	Questionnaire	What	Fruit	% of people consuming different levels of FV; : very low: < 3 servings; medium low: 3-4 servings; recommmend: ≥ 5 servings	Questionnaire: 7 point scale of frequency of FV intake was associated with an approximation for thenumber of serving(s) of the fruits or vegetables in the preceding month. The total number of servings of fruits and vegetables were then calculated and was classified as: very low (VL), medium low (ML) or recommended high intake	NA	NA	NA	Chi-squared test; significant at p < 0.05	NA	NA	NA	NA	NA	NA	NA	NA		NA	NA	NA	NA	NA	0.007		NA	U,R	F,M	NR
9215	Individual	Demographic	Amount spent on fruits per month	0-500 Rs; 501-1000 Rs; 1001- 1500 Rs; 1501- 2000 Rs; 2001- 2500 Rs; >2500 Rs	Questionnaire	What	Vegetables	% of people consuming different levels of FV; : very low: < 3 servings; medium low: 3-4 servings; recommmend: ≥ 5 servings	Questionnaire: 7 point scale of frequency of FV intake was associated with an approximation for thenumber of serving(s) of the fruits or vegetables in the preceding month. The total number of servings of fruits and vegetables were then calculated and was classified as: very low (VL), medium low (ML) or recommended high intake	NA	NA	NA	Chi-squared test; significant at p < 0.05	NA	NA	NA	NA	NA	NA	NA	NA		NA	NA	NA	NA	NA	0.004		NA	U,R	F,M	NR
9215	Individual	Demographic	Amount spent on vegetables per month	0-500 Rs; 501-1000 Rs; 1001- 1500 Rs; 1501- 2000 Rs; 2001- 2500 Rs; >2500 Rs	Questionnaire	What	Fruit	% of people consuming different levels of FV; : very low: < 3 servings; medium low: 3-4 servings; recommmend: ≥ 5 servings	Questionnaire: 7 point scale of frequency of FV intake was associated with an approximation for thenumber of serving(s) of the fruits or vegetables in the preceding month. The total number of servings of fruits and vegetables were then calculated and was classified as: very low (VL), medium low (ML) or recommended high intake	NA	NA	NA	Chi-squared test; significant at p < 0.05	NA	NA	NA	NA	NA	NA	NA	NA		NA	NA	NA	NA	NA	0.194		NA	U,R	F,M	NR
9215	Individual	Demographic	Amount spent on vegetables per month	0-500 Rs; 501-1000 Rs; 1001- 1500 Rs; 1501- 2000 Rs; 2001- 2500 Rs; >2500 Rs	Questionnaire	What	Vegetables	% of people consuming different levels of FV; : very low: < 3 servings; medium low: 3-4 servings; recommmend: ≥ 5 servings	Questionnaire: 7 point scale of frequency of FV intake was associated with an approximation for thenumber of serving(s) of the fruits or vegetables in the preceding month. The total number of servings of fruits and vegetables were then calculated and was classified as: very low (VL), medium low (ML) or recommended high intake	NA	NA	NA	Chi-squared test; significant at p < 0.05	NA	NA	NA	NA	NA	NA	NA	NA		NA	NA	NA	NA	NA	0.002		NA	U,R	F,M	NR
9215	Individual	Demographic	Income of respondent	<5000 Rs; 5001-10000Rs; 10001- 30000Rs; 30001- 50000Rs; 500001-70000Rs; >70001Rs	Questionnaire	What	Fruit	% of people consuming different levels of FV; : very low: < 3 servings; medium low: 3-4 servings; recommmend: ≥ 5 servings	Questionnaire: 7 point scale of frequency of FV intake was associated with an approximation for thenumber of serving(s) of the fruits or vegetables in the preceding month. The total number of servings of fruits and vegetables were then calculated and was classified as: very low (VL), medium low (ML) or recommended high intake	NA	NA	NA	One way ANOVA (Turkey), significant at p < 0.05	NA	NA	NA	NA	NA	NA	NA	NA		NA	NA	NA	NA	NA	<0.001		NA	U,R	F,M	NR
9215	Individual	Demographic	Income of respondent	<5000 Rs; 5001-10000Rs; 10001- 30000Rs; 30001- 50000Rs; 500001-70000Rs; >70001Rs	Questionnaire	What	Vegetables	% of people consuming different levels of FV; : very low: < 3 servings; medium low: 3-4 servings; recommmend: ≥ 5 servings	Questionnaire: 7 point scale of frequency of FV intake was associated with an approximation for thenumber of serving(s) of the fruits or vegetables in the preceding month. The total number of servings of fruits and vegetables were then calculated and was classified as: very low (VL), medium low (ML) or recommended high intake	NA	NA	NA	One way ANOVA (Turkey), significant at p < 0.05	NA	NA	NA	NA	NA	NA	NA	NA		NA	NA	NA	NA	NA	<0.001		NA	U,R	F,M	NR
9215	Individual	Demographic	Food security/Food insecurity	Four questions were used whereby two of them were validated on a four-point response scale (Towsend et al., 2003).	Four questions were used whereby two of them were validated on a four-point response scale (Towsend et al., 2003).	What	Fruit	% of people consuming different levels of FV; : very low: < 3 servings; medium low: 3-4 servings; recommmend: ≥ 5 servings	Questionnaire: 7 point scale of frequency of FV intake was associated with an approximation for thenumber of serving(s) of the fruits or vegetables in the preceding month. The total number of servings of fruits and vegetables were then calculated and was classified as: very low (VL), medium low (ML) or recommended high intake	NA	NA	NA	t-test; significant at p < 0.05	NA	NA	NA	NA	NA	NA	NA	NA		NA	NA	NA	NA	NA	< 0.0001		NA	U,R	F,M	NR
9215	Individual	Demographic	Food security/Food insecurity	In order to assess food insecurity issues, four questions were used whereby two of them were validated on a four-point response scale (Towsend et al., 2003).	Four questions were used whereby two of them were validated on a four-point response scale (Towsend et al., 2003).	What	Vegetables	Intake (mean intake, not further specified)	Questionnaire: 7 point scale of frequency of FV intake was associated with an approximation for thenumber of serving(s) of the fruits or vegetables in the preceding month. The total number of servings of fruits and vegetables were then calculated and was classified as: very low (VL), medium low (ML) or recommended high intake	NA	NA	NA	t-test; significant at p < 0.05	NA	NA	NA	NA	NA	NA	NA	NA		NA	NA	NA	NA	NA	< 0.0001		NA	U,R	F,M	NR
9215	Individual	Demographic	Food insecurity/Food insecurity	In order to assess food insecurity issues, four questions were used whereby two of them were validated on a four-point response scale (Towsend et al., 2003).	Four questions were used whereby two of them were validated on a four-point response scale (Towsend et al., 2003).	What	Fruit	3 servings-low intake of fruits	Questionnaire: 7 point scale of frequency of FV intake was associated with an approximation for thenumber of serving(s) of the fruits or vegetables in the preceding month. The total number of servings of fruits and vegetables were then calculated and was classified as: very low (VL), medium low (ML) or recommended high intake	NA	NA	NA	Chi-squared test; significant at p < 0.30	NA	NA	NA	NA	NA	NA	NA	NA		NA	NA	NA	NA	NA	< 0.0001		NA	U,R	F,M	NR
9215	Individual	Demographic	Food insecurity/Food insecurity	In order to assess food insecurity issues, four questions were used whereby two of them were validated on a four-point response scale (Towsend et al., 2003).	Four questions were used whereby two of them were validated on a four-point response scale (Towsend et al., 2003).	What	Vegetables	3 servings-low intake of fruits	Questionnaire: 7 point scale of frequency of FV intake was associated with an approximation for thenumber of serving(s) of the fruits or vegetables in the preceding month. The total number of servings of fruits and vegetables were then calculated and was classified as: very low (VL), medium low (ML) or recommended high intake	NA	NA	NA	Chi-squared test; significant at p < 0.30	NA	NA	NA	NA	NA	NA	NA	NA		NA	NA	NA	NA	NA	< 0.0001		NA	U,R	F,M	NR
11601	Physical	Neighbourbood/Retail food enviornment	Socio-economic area (SEA)	High SEA; Middle SEA; Low SEA; Categorized based on HH income	Intercept surveys/structured, interviewer administered questionnaire	What	NA	NA	Data from supermarket grocery receipts	Fruit	Percentage of shoppers purchasing fruits	NA	Chi-square test	NA	NA	NA	NA	NA	NA	NA	NA		NA	NA	NA	NA	NA	p<0.001	NA	NA	U	F,M	NO
11601	Physical	Neighbourbood/Retail food enviornment	Socio-economic area (SEA)	High SEA; Middle SEA; Low SEA; Categorized based on HH income	Intercept surveys/structured, interviewer administered questionnaire	What	NA	NA	Data from supermarket grocery receipts	Vegetables	Percentage of shoppers purchasing fruits	NA	Chi-square test	NA	NA	NA	NA	NA	NA	NA	NA		NA	NA	NA	NA	NA	p<0.001	NA	NA	U	F,M	NO
11601	Physical	Neighbourbood/Retail food enviornment	Socio-economic area (SEA)	High SEA; Middle SEA; Low SEA; Categorized based on HH income	Intercept surveys/structured, interviewer administered questionnaire	What	NA	NA	Data from supermarket grocery receipts	Fruit	Percentage of grocercy expenditure on fruits (Any fruit-based item: fresh, canned, frozen, dried, whole, cutup or pureed)	NA	ANCOVA, significant at p <0.05	NA	NA	NA	NA	NA	NA	NA	NA		NA	NA	NA	NA	NA	p<0.001	NA	adjusted for age, shopping pattern, food security status, transport mode to shop	U	F,M	NO
11601	Physical	Neighbourbood/Retail food enviornment	Socio-economic area (SEA)	High SEA; Middle SEA; Low SEA; Categorized based on HH income	Intercept surveys/structured, interviewer administered questionnaire	What	NA	NA	Data from supermarket grocery receipts	Vegetables	Percentage of grocercy expenditure on vegetables (Any fresh, frozen or tinned vegetable product, including butternut/potatoes/beetroot/peas/maize)	NA	ANCOVA, significant at p <0.05	NA	NA	NA	NA	NA	NA	NA	NA		NA	NA	NA	NA	NA	p<0.03	NA	adjusted for age, shopping pattern, food security status, transport mode to shop	U	F,M	NO
11601	Individual	Demographic	Food security	Food security; Food insecurity	Intercept surveys/structured, interviewer administered questionnaire, y food security questions were adapted from the US Household Food-Security/Hunger Survey Module: 3-Stage Design	What	NA	NA	Data from supermarket grocery receipts	Fruit	Percentage expenditure on spent of fruits (Any fruit-based item: fresh, canned, frozen, dried, whole, cutup or pureed)	NA	One-way ANOVA, significant at p <0.05	NA	NA	NA	NA	NA	NA	NA	NA		NA	NA	NA	NA	NA	NA	NA	not adjusted	U	F,M	NO
11601	Individual	Demographic	Food security	Food security; Food insecurity	Intercept surveys/structured, interviewer administered questionnaire, y food security questions were adapted from the US Household Food-Security/Hunger Survey Module: 3-Stage Design	What	NA	NA	Data from supermarket grocery receipts	Vegetables	Percentage expenditure on spent of vegetables (Any fresh, frozen or tinned vegetable product, including butternut/potatoes/beetroot/peas/maize)	NA	One-way ANOVA, significant at p <0.05	NA	NA	NA	NA	NA	NA	NA	NA		NA	NA	NA	NA	NA	NA	NA	not adjusted	U	F,M	NO
11601	Physical	Neighbourbood/Retail food enviornment	Out-shoppers/In-shoppers	Out-shoppers: persons, shopping outside their residental SEA; in-shoppers, persons living and shopping in the same SEA	Intercept surveys/structured, interviewer administered questionnaire	What	NA	NA	Data from supermarket grocery receipts	Fruit	Percentage expenditure on spent of fruits (Any fruit-based item: fresh, canned, frozen, dried, whole, cutup or pureed)	NA	One-way ANOVA, significant at p <0.05	NA	NA	NA	NA	NA	NA	NA	NA		NA	NA	NA	NA	NA	p< 0.05	NA	not adjusted	U	F,M	NO
11601	Physical	Neighbourbood/Retail food enviornment	Out-shoppers/In-shoppers	Out-shoppers: persons, shopping outside their residental SEA; in-shoppers, persons living and shopping in the same SEA	Intercept surveys/structured, interviewer administered questionnaire	What	NA	NA	Data from supermarket grocery receipts	Vegetables	Percentage expenditure on spent of vegetables (Any fresh, frozen or tinned vegetable product, including butternut/potatoes/beetroot/peas/maize)	NA	One-way ANOVA, significant at p <0.05	NA	NA	NA	NA	NA	NA	NA	NA		NA	NA	NA	NA	NA	NA	NA	not adjusted	U	F,M	NO
11600	Physical	Neighbourbood/Retail food enviornment	Socio-economic area (SEA)	High SEA; Middle SEA; Low SEA	Intercept surveys	How	NA	NA	Intercept surveys/structured, interviewer administered questionnaire	FV combined	Frequency of fruits and vegetables (Any fruit-based item: fresh, canned, frozen, dried, whole, cutup or pureed; Any fresh, frozen or tinned vegetable product, including butternut/potatoes/beetroot/peas/maize)	NA	Chi-square test	NA	NA	NA	NA	NA	NA	NA	NA		NA	NA	NA	NA	NA	<0.001	NA	NA	U	not specified
4187	Individual	Biological	Gender, sex	Female/male	Questionnaire (self-reported); WHO STEPwise approach	What	FV combined	Binary outcome: consuming ≥ 5 servings of fruits and/or vegetables per day	FFQ semi-quantitative - Questionnaire (self-reported); WHO step-wise approach; : Fruit and vegetables consumption was assessed by asking participants the number of days in a typical week when they eat fruits or vegetables; and when they do, the number of servings of fruit or vegetables eaten in one of those days. A showcard was used to show participants pictures of examples of commonly available …	NA	NA	NA	Poisson regression analysis (weighted modified), adjusted prevalence risk ratios (PRRs), 95% confidence intervals (CIs), p < 0.05	NA	NA	NA	NA	0.82	NA	95% CI (0.64–1.04)	NA		NA	NA	NA	NA	NA	NA	NA	Adjusted for marital status, geographical region of residence	U,R	F,M	NR
4187	Individual	Biological	Age: 30–49	Age: 30-49 vs to 18-29	Questionnaire (self-reported); WHO STEPwise approach	What	FV combined	Binary outcome: consuming ≥ 5 servings of fruits and/or vegetables per day	FFQ semi-quantitative - Questionnaire (self-reported); WHO step-wise approach; : Fruit and vegetables consumption was assessed by asking participants the number of days in a typical week when they eat fruits or vegetables; and when they do, the number of servings of fruit or vegetables eaten in one of those days. A showcard was used to show participants pictures of examples of commonly available …	NA	NA	NA	Poisson regression analysis (weighted modified), adjusted prevalence risk ratios (PRRs), 95% confidence intervals (CIs), p < 0.05	NA	NA	NA	NA	1.15	NA	95% CI (0.87–1.52)	NA		NA	NA	NA	NA	NA	NA	NA	Adjusted for marital status, geographical region of residence	U,R	F,M	NR
4187	Individual	Biological	Age: 50–69	Age: 50-69 vs to 18-29	Questionnaire (self-reported); WHO STEPwise approach	What	FV combined	Binary outcome: consuming ≥ 5 servings of fruits and/or vegetables per day	FFQ semi-quantitative - Questionnaire (self-reported); WHO step-wise approach; : Fruit and vegetables consumption was assessed by asking participants the number of days in a typical week when they eat fruits or vegetables; and when they do, the number of servings of fruit or vegetables eaten in one of those days. A showcard was used to show participants pictures of examples of commonly available …	NA	NA	NA	Poisson regression analysis (weighted modified), adjusted prevalence risk ratios (PRRs), 95% confidence intervals (CIs), p < 0.05	NA	NA	NA	NA	1.20	NA	95% CI (0.86–1.67)	NA		NA	NA	NA	NA	NA	NA	NA	Adjusted for marital status, geographical region of residence	U,R	F,M	NR
4187	Social	Family	Marital status	Married/Cohabiting (vs never married)	Questionnaire (self-reported); WHO STEPwise approach	What	FV combined	Binary outcome: consuming ≥ 5 servings of fruits and/or vegetables per day	FFQ semi-quantitative - Questionnaire (self-reported); WHO step-wise approach; : Fruit and vegetables consumption was assessed by asking participants the number of days in a typical week when they eat fruits or vegetables; and when they do, the number of servings of fruit or vegetables eaten in one of those days. A showcard was used to show participants pictures of examples of commonly available …	NA	NA	NA	Poisson regression analysis (weighted modified), adjusted prevalence risk ratios (PRRs), 95% confidence intervals (CIs), p < 0.05	NA	NA	NA	NA	1.51	NA	95% CI (1.07–2.14)	NA		NA	NA	NA	NA	NA	NA	NA	Adjusted for marital status, geographical region of residence	U,R	F,M	NR
4187	Social	Family	Marital status	Married/Cohabiting (vs never married)	Questionnaire (self-reported); WHO STEPwise approach	What	FV combined	Binary outcome: consuming ≥ 5 servings of fruits and/or vegetables per day	FFQ semi-quantitative - Questionnaire (self-reported); WHO step-wise approach; : Fruit and vegetables consumption was assessed by asking participants the number of days in a typical week when they eat fruits or vegetables; and when they do, the number of servings of fruit or vegetables eaten in one of those days. A showcard was used to show participants pictures of examples of commonly available …	NA	NA	NA	Poisson regression analysis (weighted modified), adjusted prevalence risk ratios (PRRs), 95% confidence intervals (CIs), p < 0.05	NA	NA	NA	NA	1.46	NA	95% CI (0.98–2.17)	NA		NA	NA	NA	NA	NA	NA	NA	Adjusted for marital status, geographical region of residence	U,R	F,M	NR
4187	Individual	Demographic	Level of education: Primary (vs formal education)	Primary (vs no formal education)	Questionnaire (self-reported); WHO STEPwise approach	What	FV combined	Binary outcome: consuming ≥ 5 servings of fruits and/or vegetables per day	FFQ semi-quantitative - Questionnaire (self-reported); WHO step-wise approach; : Fruit and vegetables consumption was assessed by asking participants the number of days in a typical week when they eat fruits or vegetables; and when they do, the number of servings of fruit or vegetables eaten in one of those days. A showcard was used to show participants pictures of examples of commonly available …	NA	NA	NA	Poisson regression analysis (weighted modified), adjusted prevalence risk ratios (PRRs), 95% confidence intervals (CIs), p < 0.05	NA	NA	NA	NA	0.91	NA	95% CI (0.67–1.22)	NA		NA	NA	NA	NA	NA	NA	NA	Adjusted for marital status, geographical region of residence	U,R	F,M	NR
4187	Individual	Demographic	Level or education: Secondary (vs no formal education)	Secondary (vs no formal education)	Questionnaire (self-reported); WHO STEPwise approach	What	FV combined	Binary outcome: consuming ≥ 5 servings of fruits and/or vegetables per day	FFQ semi-quantitative - Questionnaire (self-reported); WHO step-wise approach; : Fruit and vegetables consumption was assessed by asking participants the number of days in a typical week when they eat fruits or vegetables; and when they do, the number of servings of fruit or vegetables eaten in one of those days. A showcard was used to show participants pictures of examples of commonly available …	NA	NA	NA	Poisson regression analysis (weighted modified), adjusted prevalence risk ratios (PRRs), 95% confidence intervals (CIs), p < 0.05	NA	NA	NA	NA	1.06	NA	95% CI (0.76–1.47)	NA		NA	NA	NA	NA	NA	NA	NA	Adjusted for marital status, geographical region of residence	U,R	F,M	NR
4187	Individual	Demographic	Level of education: University or higher (vs no formal education)	University or higher (vs no formal education)	Questionnaire (self-reported); WHO STEPwise approach	What	FV combined	Binary outcome: consuming ≥ 5 servings of fruits and/or vegetables per day	FFQ semi-quantitative - Questionnaire (self-reported); WHO step-wise approach; : Fruit and vegetables consumption was assessed by asking participants the number of days in a typical week when they eat fruits or vegetables; and when they do, the number of servings of fruit or vegetables eaten in one of those days. A showcard was used to show participants pictures of examples of commonly available …	NA	NA	NA	Poisson regression analysis (weighted modified), adjusted prevalence risk ratios (PRRs), 95% confidence intervals (CIs), p < 0.05	NA	NA	NA	NA	0.84	NA	95% CI (0.54–1.31)	NA		NA	NA	NA	NA	NA	NA	NA	Adjusted for marital status, geographical region of residence	U,R	F,M	NR
4187	Individual	Demographic	Rural-urban residence: Rural (vs to urban)	Rural vs urban	Questionnaire (self-reported); WHO STEPwise approach	What	FV combined	Binary outcome: consuming ≥ 5 servings of fruits and/or vegetables per day	FFQ semi-quantitative - Questionnaire (self-reported); WHO step-wise approach; : Fruit and vegetables consumption was assessed by asking participants the number of days in a typical week when they eat fruits or vegetables; and when they do, the number of servings of fruit or vegetables eaten in one of those days. A showcard was used to show participants pictures of examples of commonly available …	NA	NA	NA	Poisson regression analysis (weighted modified), adjusted prevalence risk ratios (PRRs), 95% confidence intervals (CIs), p < 0.05	NA	NA	NA	NA	0.99	NA	95% CI (0.75–1.30)	NA		NA	NA	NA	NA	NA	NA	NA	Adjusted for marital status, geographical region of residence	U,R	F,M	NR
4187	Individual	Demographic	Employment: Unemployed (vs employed)	Unemployed (vs employed)	Questionnaire (self-reported); WHO STEPwise approach	What	FV combined	Binary outcome: consuming ≥ 5 servings of fruits and/or vegetables per day	FFQ semi-quantitative - Questionnaire (self-reported); WHO step-wise approach; : Fruit and vegetables consumption was assessed by asking participants the number of days in a typical week when they eat fruits or vegetables; and when they do, the number of servings of fruit or vegetables eaten in one of those days. A showcard was used to show participants pictures of examples of commonly available …	NA	NA	NA	Poisson regression analysis (weighted modified), adjusted prevalence risk ratios (PRRs), 95% confidence intervals (CIs), p < 0.05	NA	NA	NA	NA	0.92	NA	95% CI (0.70–1.22)	NA		NA	NA	NA	NA	NA	NA	NA	Adjusted for marital status, geographical region of residence	U,R	F,M	NR
4187	Individual	Biological	BMI (kg/m2): Underweight (vs normal weight)	Underweight (vs normal weight)	Questionnaire (self-reported); WHO STEPwise approach	What	FV combined	Binary outcome: consuming ≥ 5 servings of fruits and/or vegetables per day	FFQ semi-quantitative - Questionnaire (self-reported); WHO step-wise approach; : Fruit and vegetables consumption was assessed by asking participants the number of days in a typical week when they eat fruits or vegetables; and when they do, the number of servings of fruit or vegetables eaten in one of those days. A showcard was used to show participants pictures of examples of commonly available …	NA	NA	NA	Poisson regression analysis (weighted modified), adjusted prevalence risk ratios (PRRs), 95% confidence intervals (CIs), p < 0.05	NA	NA	NA	NA	0.86	NA	95% CI (0.60–1.22)	NA		NA	NA	NA	NA	NA	NA	NA	Adjusted for marital status, geographical region of residence	U,R	F,M	NR
4187	Individual	Biological	BMI (kg/m2): Overweight or obese (vs normal weight)	Overweight or obese (vs normal weight)	Questionnaire (self-reported); WHO STEPwise approach	What	FV combined	Binary outcome: consuming ≥ 5 servings of fruits and/or vegetables per day	FFQ semi-quantitative - Questionnaire (self-reported); WHO step-wise approach; : Fruit and vegetables consumption was assessed by asking participants the number of days in a typical week when they eat fruits or vegetables; and when they do, the number of servings of fruit or vegetables eaten in one of those days. A showcard was used to show participants pictures of examples of commonly available …	NA	NA	NA	Poisson regression analysis (weighted modified), adjusted prevalence risk ratios (PRRs), 95% confidence intervals (CIs), p < 0.05	NA	NA	NA	NA	0.98	NA	95% CI (0.75–1.28)	NA		NA	NA	NA	NA	NA	NA	NA	Adjusted for marital status, geographical region of residence	U,R	F,M	NR
10602	Macro	Season	Season	Season 1: July/August (onest of the rainy season); Season 2: February/March (dry season)	Questionnaire	What	Fruit	g/d (consumed one day prior to the interview)	24-h recall (quantitative)	NA	NA	NA	Wilcoxon Signed Rank Test	NA	NA	NA	NA	NA	NA	NA	NA		NA	NA	NA	NA	NA	<0.001	NA	NA	R	F	NR
10602	Macro	Season	Season	Season 1: July/August; Season 2: February/March	Questionnaire	What	Vegetables	g/d (consumed one day prior to the interview)	24-h recall (quantitative)	NA	NA	NA	Wilcoxon Signed Rank Test	NA	NA	NA	NA	NA	NA	NA	NA		NA	NA	NA	NA	NA	<0.001	NA	NA	R	F	NR
10602	Macro	Season	Season	Season 1: July/August; Season 2: February/March	Questionnaire	What	FV combined	g/d (consumed one day prior to the interview)	24-h recall (quantitative)	NA	NA	NA	Wilcoxon Signed Rank Test	NA	NA	NA	NA	NA	NA	NA	NA		NA	NA	NA	NA	NA	<0.001	NA	NA	R	F	NR
10602	Individual	Biological	Age		Questionnaire	How, when	Fruit	number of times participants consumed fruits per week (ordinal scale) in Season 1	24-h recall (quantitative)	NA	NA	NA	Kendalls rank correlation coefficient (tau)	NA	NA	NA	NA	NA	NA	NA	NA		tau: -0.169	NA	NA	NA	NA	<0.001	NA	NA	R	F	NR
10602	Individual	Demographic	School attendance		Questionnaire	How, when	Fruit	number of times participants consumed fruits per week (ordinal scale) in Season 1	24-h recall (quantitative)	NA	NA	NA	Kendalls rank correlation coefficient (tau)	NA	NA	NA	NA	NA	NA	NA	NA		tau: 0.145	NA	NA	NA	NA	0.011	NA	NA	R	F	NR
10602	Physical	Neighborhood/Retail food environment	Walking distance (min) from home to closest tarmac road		Questionnaire	How, when	Fruit	number of times participants consumed fruits per week (ordinal scale) in Season 1	24-h recall (quantitative)	NA	NA	NA	Kendalls rank correlation coefficient (tau)	NA	NA	NA	NA	NA	NA	NA	NA		tau: 0.100	NA	NA	NA	NA	0.043	NA	NA	R	F	NR
10602	Individual	Demographic	HH hunger score		Household Hunger Score, HHS	What	Fruit	quantities of fruit intake (g/day)	24-h recall (quantitative)	NA	NA	NA	Spearman rank order correlation coefficient rho	NA	NA	NA	NA	NA	NA	NA	NA		rho: -0.150	NA	NA	NA	NA	0.013	NA	NA	R	F	NR
10602	Individual	Demographic	HH wealth index		HH Wealth Indicator (WI)	What	Fruit	quantities of fruit intake (g/day)	24-h recall (quantitative)	NA	NA	NA	Spearman rank order correlation coefficient rho	NA	NA	NA	NA	NA	NA	NA	NA		rho: 0.124	NA	NA	NA	NA	0.042	NA	NA	R	F	NR
10602	Individual	Demographic	HH wealth index		HH Wealth Indicator (WI)	What	Fruit	consumed fruits the day before (YES/NO), binary	24-h recall (quantitative)	NA	NA	NA	Pearsons product-moment correlation coefficient	NA	NA	NA	NA	NA	NA	NA	r: 0.129		NA	NA	NA	NA	NA	0.034	NA	NA	R	F	NR
10602	Individual	Demographic	HH hunger score		Household Hunger Score, HHS	What	Fruit	consumed fruits the day before (YES/NO), binary	24-h recall (quantitative)	NA	NA	NA	Pearsons product-moment correlation coefficient	NA	NA	NA	NA	NA	NA	NA	r:-0.156		NA	NA	NA	NA	NA	0.010	NA	NA	R	F	NR
10602	Individual	Demographic	Main occupation: crop farmer		Questionnaire	What	Fruit	amount (g/day) of fruits consumed the previous day	24-h recall (quantitative)	NA	NA	NA	Linear regression	NA	NA	NA	NA	NA	NA	CI (12.9; 145.9)	NA		B:79.4; r2: 0.233	NA	NA	NA	NA	0.020	NA	NA	R	F	NR
10602	Individual	Demographic	Main occupation: crop farmer		Questionnaire	What	Fruit	consumed fruits the day before (YES/NO), binary	24-h recall (quantitative)	NA	NA	NA	Logistic regression	OR: 2.46	NA	NA	NA	NA	NA	95% CI (1.14; 5.29)	NA		NA	NA	NA	NA	NA	0.022	NA	NA	R	F	NR
4683	Individual	Demographic	Socio-economic status	Categorical: Low, Medium, High	Questionnaire, self adminisered	How	Vegetables	consumption frequency of cooked vegetables (≥ 2 times daily; %)	FFQ, self-reported, A 12-item food frequency questionnaire (FFQ) was included to assess the food habits of participants. It was adapted from Fokeena & Jeewon (2012)	NA	NA	NA	Chi-square test	NA	NA	NA	NA	NA	NA	NA	NA		NA	NA	NA	NA	NA	0.000	NA	NA	Different workplaces across districts	F	NR
4683	Individual	Demographic	Socio-economic status	Categorical: Low, Medium, High	Questionnaire, self adminisered	How	Vegetables	consumption frequency of vegetable salads (≥ 2 times daily; %)	FFQ, self-reported, A 12-item food frequency questionnaire (FFQ) was included to assess the food habits of participants. It was adapted from Fokeena & Jeewon (2012)	NA	NA	NA	Chi-square test	NA	NA	NA	NA	NA	NA	NA	NA		NA	NA	NA	NA	NA	0.301	NA	NA	Different workplaces across districts	F	NR
4683	Individual	Demographic	Socio-economic status	Categorical: Low, Medium, High	Questionnaire, self adminisered	How	Fruit	consumption frequency of fruits (≥ 2 times daily; %)	FFQ, self-reported, A 12-item food frequency questionnaire (FFQ) was included to assess the food habits of participants. It was adapted from Fokeena & Jeewon (2012)	NA	NA	NA	Chi-square test	NA	NA	NA	NA	NA	NA	NA	NA		NA	NA	NA	NA	NA	0.005	NA	NA	Different workplaces across districts	F	NR
4683	Individual	Biological	pre/post menopause	Categorical: pre-menopause; post-meno-pause	Questionnaire, self adminisered	How	Vegetables	consumption frequency of cooked vegetables (≥ 2 times daily; %)	FFQ, self-reported, A 12-item food frequency questionnaire (FFQ) was included to assess the food habits of participants. It was adapted from Fokeena & Jeewon (2012)	NA	NA	NA	Chi-square test	NA	NA	NA	NA	NA	NA	NA	NA		NA	NA	NA	NA	NA	0.000	NA	NA	Different workplaces across districts	F	NR
4683	Individual	Biological	pre/post menopause	Categorical: pre-menopause; post-meno-pause	Questionnaire, self adminisered	How	Vegetables	consumption frequency of vegetable salads (≥ 2 times daily; %)	FFQ, self-reported, A 12-item food frequency questionnaire (FFQ) was included to assess the food habits of participants. It was adapted from Fokeena & Jeewon (2012)	NA	NA	NA	Chi-square test	NA	NA	NA	NA	NA	NA	NA	NA		NA	NA	NA	NA	NA	0.008	NA	NA	Different workplaces across districts	F	NR
4683	Individual	Biological	pre/post menopause	Categorical: pre-menopause; post-meno-pause	Questionnaire, self adminisered	How	Fruit	consumption frequency of fruits (≥ 2 times daily; %)	FFQ, self-reported, A 12-item food frequency questionnaire (FFQ) was included to assess the food habits of participants. It was adapted from Fokeena & Jeewon (2012)	NA	NA	NA	Chi-square test	NA	NA	NA	NA	NA	NA	NA	NA		NA	NA	NA	NA	NA	0.033	NA	NA	Different workplaces across districts	F	NR
10923	Macro	Urbanization	Strata of urbanization (Upper class urban highest compared to the the other 4 strata)	Categorical: Rural, Farm, Informal settlement, Middle class, urban, Upper class urban	Questionnaire, interview administered	What	Fruit	food intakes as the percentage of total energy provided by fruits	Culture sensitive quantiative food frequency questionnare (QFFQ), comprising 145 food items; reproducability was tested in a subsample; relative validity was tested against a 7 day wieghe record; trained field workers interviewed respondents in their own language, Respondents were helped to estimate portion sizes by being shown photographs of commonly eaten foods in a validated food portion photo…	NA	NA	NA	ANOVA, significant F-values using Tukey test; significant at p <0.05	NA	NA	NA	NA	NA	NA	NA	NA		NA	NA	NA	NA	NA	p <0.05	NA	NA	U,R	Male
10923	Macro	Urbanization	Strata of urbanization	Categorical: Rural, Farm, Informal settlement, Middle class, urban, Upper class urban	Questionnaire, interview administered	What	Vegetables	food intakes as the percentage of total energy provided by vegetables including potatoes	Culture sensitive quantiative food frequency questionnare (QFFQ), comprising 145 food items; reproducability was tested in a subsample; relative validity was tested against a 7 day wieghe record; trained field workers interviewed respondents in their own language, Respondents were helped to estimate portion sizes by being shown photographs of commonly eaten foods in a validated food portion photo…	NA	NA	NA	ANOVA, Significant F-values using Tukey test; significant at p <0.05	NA	NA	NA	NA	NA	NA	NA	NA		NA	NA	NA	NA	NA	p <0.05	NA	NA	U,R	Male
10923	Macro	Urbanization	Strata of urbanization (Upper class urban highest compared to the the other 4 strata)	Categorical: Rural, Farm, Informal settlement, Middle class, urban, Upper class urban	Questionnaire, interview administered	What	Fruit	food intakes as the percentage of total energy provided by fruits	Culture sensitive quantiative food frequency questionnare (QFFQ), comprising 145 food items; reproducability was tested in a subsample; relative validity was tested against a 7 day wieghe record; trained field workers interviewed respondents in their own language, Respondents were helped to estimate portion sizes by being shown photographs of commonly eaten foods in a validated food portion photo…	NA	NA	NA	ANOVA, Significant F-values using Tukey test; significant at p <0.05	NA	NA	NA	NA	NA	NA	NA	NA		NA	NA	NA	NA	NA	p <0.05	NA	NA	U,R	Female
10923	Macro	Urbanization	Strata of urbanization (Rural and farm settlements compared to informal and middle class settlements)	Categorical: Rural, Farm, Informal settlement, Middle class, urban, Upper class urban	Questionnaire, interview administered	What	Vegetables	food intakes as the percentage of total energy provided by vegetables including potatoes	Culture sensitive quantiative food frequency questionnare (QFFQ), comprising 145 food items; reproducability was tested in a subsample; relative validity was tested against a 7 day wieghe record; trained field workers interviewed respondents in their own language, Respondents were helped to estimate portion sizes by being shown photographs of commonly eaten foods in a validated food portion photo…	NA	NA	NA	ANOVA, Significant F-values using Tukey test; significant at p <0.05	NA	NA	NA	NA	NA	NA	NA	NA		NA	NA	NA	NA	NA	p <0.05	NA	NA	U,R	Female
4815	Individual	Biological	Gender, sex	Categorical: Women; Men	Questionnaire, structured	What	Vegetables	Mean food intake (g/day)	24-h dietary recall, face to face interviews	NA	NA	NA	t-test, signfificant at p<0.05	NA	NA	NA	NA	NA	NA	NA	NA		NA	NA	NA	NA	NA	NR	NA	NA	U	F,M
4815	Individual	Biological	Gender, sex	Categorical: Women; Men	Questionnaire	What	Fruit	Mean food intake (g/day)	24-h dietary recall, face to face interviews	NA	NA	NA	t-test, signfificant at p<0.05	NA	NA	NA	NA	NA	NA	NA	NA		NA	NA	NA	NA	NA	0.024	NA	NA	U	F,M
4815	Individual	Demographic	Family income		Questionnaire, structured; monthly family income based on combining incomes from husband, wife, son/daughter	How	Vegetables	Frequency of food consumed coded as: never or hardly ever, once a month, 2-3 times a month, once a week, 2-3 times a week, 4-6 times a week, at least once a day	FFQ, face to face interview, modified from Helen Keller International	NA	NA	NA	Correlation test; provide information in r and significant at p<0.01 (2-tailed) (assume: linear regression analysis)	NA	NA	NA	NA	NA	NA	NA	r=0.419			NA	NA	NA	NA	p<0.01	NA		U	F,M
4815	Individual	Demographic	Family income		Questionnaire, structured; monthly family income based on combining incomes from husband, wife, son/daughter	How	Fruit	Frequency of food consumed coded as: never or hardly ever, once a month, 2-3 times a month, once a week, 2-3 times a week, 4-6 times a week, at least once a day	FFQ, face to face interview, modified from Helen Keller International	NA	NA	NA	Correlation test; provide information in r and significant at p<0.01 (2-tailed) (assume: linear regression analysis)	NA	NA	NA	NA	NA	NA	NA	r=0.534			NA	NA	NA	NA	p<0.01	NA		U	F,M
4815	Individual	Biological	Body mass index (BMI)		Questionnaire, structured; measurements with electronic scale	How	Vegetables	Frequency of food consumed coded as: never or hardly ever, once a month, 2-3 times a month, once a week, 2-3 times a week, 4-6 times a week, at least once a day	FFQ, face to face interview, modified from Helen Keller International	NA	NA	NA	Correlation test; provide information in r and significant at p<0.01 (2-tailed) (assume: linear regression analysis)	NA	NA	NA	NA	NA	NA	NA	r=0.252			NA	NA	NA	NA	p<0.01	NA		U	F,M
4815	Individual	Biological	Body mass index (BMI)		Questionnaire, structured; measurements with electronic scale	How	Fruit	Frequency of food consumed coded as: never or hardly ever, once a month, 2-3 times a month, once a week, 2-3 times a week, 4-6 times a week, at least once a day	FFQ, face to face interview, modified from Helen Keller International	NA	NA	NA	Correlation test; provide information in r and significant at p<0.01 (2-tailed) (assume: linear regression analysis)	NA	NA	NA	NA	NA	NA	NA	r=0.263			NA	NA	NA	NA	p<0.01	NA		U	F,M
4815	Individual	Demographic	Level of education	No eduction, primary education, secondary education, tertiary eduction	Questionnaire, structured	How	Vegetables	Frequency of food consumed coded as: never or hardly ever, once a month, 2-3 times a month, once a week, 2-3 times a week, 4-6 times a week, at least once a day	FFQ, face to face interview, modified from Helen Keller International	NA	NA	NA	Correlation test; provide information in r and significant at p<0.01 (2-tailed) (assume: linear regression analysis)	NA	NA	NA	NA	NA	NA	NA	r=0.352			NA	NA	NA	NA	p<0.01	NA		U	F,M
4815	Individual	Demographic	Level of education	No eduction, primary education, secondary education, tertiary eduction	Questionnaire, structured	How	Fruit	Frequency of food consumed coded as: never or hardly ever, once a month, 2-3 times a month, once a week, 2-3 times a week, 4-6 times a week, at least once a day	FFQ, face to face interview, modified from Helen Keller International	NA	NA	NA	Correlation test; provide information in r and significant at p<0.01 (2-tailed) (assume: linear regression analysis)	NA	NA	NA	NA	NA	NA	NA	r=0.470			NA	NA	NA	NA	p<0.01	NA		U	F,M
7839	Individual	Biological	Gender, sex	Categorical: Men, Women	Questionnaire	What	FV combined	% women/men consuming appropriate amounts of FV daily; Consumption of fruits and vegetables compared to recommended daily intake of 5 servings a day and assessed to be either appropriate or not appropriate for each individual. (52% women consumed appropriate amounts of FV daily; while only 48% of men consumed FV appropriately daily)	24h recall	NA	NA	NA	Chi-square test	NA	NA	NA	NA	NA	NA	NA	NA		NA	x2= 11.46; df=2	NA	NA	NA	0.0032	NA	NA	U	F,M	NR
4745	Individual	Demographic	SES at HH level	Categorical: SES1, SES2, SES3 (socio-economic score at HH level: calculated, based on the variety of domestic animals, agricultural equipment in the HH, HH items e.g. radio, lamp, bicycle)	Questionnaire (precoded, pretested, administered in local language); Exposure tool: For SES a score was created based on the variety of domestic animals, agricultural equipment in the HH	What	Fruit	Frequency of food group consumed (%), 7 days recall, % of people consuming certain food groups; frequency (%) of fruit group consumption. The 7-day quantitative food frequency questionnaire (QFFQ) for assessing food intake consisted of a food list with 104 items, and a part for recording frequency, estimated portion size and mealtime (breakfast, lunch, dinner or snack) for each item. Estimation o…	QFFQ: validated, 7 days recall	NA	NA	NA	Chi-square test, significant at p<0.05	NA	NA	NA	NA	NA	NA	NA	NA		NA	x2=6.44; test trend as described by Altmann (1997)	NA	NA	NA	0.01	NA	NA	R	F,M	NR
4878	Individual	Biological	Gender, sex	Categorical: Men, Women	Questionnaire (pre-validated, self-reported)	How	Vegetables	Frequency of intake: 4+ OR <4 vegetables (days/week)	Questionnaire (pre-validated, self-reported)	NA	NA	NA	Chi-square test, significant at p<0.05	NA	NA	NA	NA	NA	NA	NA	NA		NA	not provided	NA	NA	NA	<0.752	NA	NA	University	F,M	NR
4878	Individual	Biological	Gender, sex	Categorical: Men, Women	Questionnaire (pre-validated, self-reported)	How	Fruit	Frequency of intake: 4+ OR <4 fruit (days/week)	Questionnaire (pre-validated, self-reported)	NA	NA	NA	Chi-square test, significant at p<0.05	NA	NA	NA	NA	NA	NA	NA	NA		NA	not provided	NA	NA	NA	<0.866	NA	NA	University	F,M	NR
4594	Macro	Season	Season	Categorical: April (beginning of cereal shortage season); September (end of the cereal shortage season)	Questionnaire	What	FV combined	Percentage of women that consumed food groups (vitamin A rich fruits and vegetables)	24 h dietary recall (qualitative) in both seasons, face to face interviews	NA	NA	NA	NR	NA	NA	NA	NA	NA	NA	NA	NA		NA	NA	NA	NA	NA	p=0.3	NA	NA	R	F	Season
4594	Macro	Season	Season	Categorical: April (beginning of cereal shortage season); September (end of the cereal shortage season)	Questionnaire	What	Single F item	Percentage of women that consumed food item baobab	24 h dietary recall (qualitative) in both seasons, face to face interviews	NA	NA	NA	NR	NA	NA	NA	NA	NA	NA	NA	NA		NA	NA	NA	NA	NA	p=0.0003	NA	NA	R	F	Season
4594	Macro	Season	Season	Categorical: April (beginning of cereal shortage season); September (end of the cereal shortage season)	Questionnaire	What	Single F item	Percentage of women that consumed food item mango	24 h dietary recall (qualitative) in both seasons, face to face interviews	NA	NA	NA	NR	NA	NA	NA	NA	NA	NA	NA	NA		NA	NA	NA	NA	NA	p=0.0005	NA	NA	R	F	Season
4594	Macro	Season	Season	Categorical: April (beginning of cereal shortage season); September (end of the cereal shortage season)	Questionnaire	What	Fruit	Percentage of women that consumed food group, other fruits	24 h dietary recall (qualitative) in both seasons, face to face interviews	NA	NA	NA	NR	NA	NA	NA	NA	NA	NA	NA	NA		NA	NA	NA	NA	NA	p=0.3	NA	NA	R	F	Season
4594	Macro	Season	Season	Categorical: April (beginning of cereal shortage season); September (end of the cereal shortage season)	Questionnaire	What	Single V item	Percentage of women that consumed food item bush okra	24 h dietary recall (qualitative) in both seasons, face to face interviews	NA	NA	NA	NR	NA	NA	NA	NA	NA	NA	NA	NA		NA	NA	NA	NA	NA	p<0.0001	NA	NA	R	F	Season
4594	Macro	Season	Season	Categorical: April (beginning of cereal shortage season); September (end of the cereal shortage season)	Questionnaire	What	Single V item	Percentage of women that consumed food item wild leaf	24 h dietary recall (qualitative) in both seasons, face to face interviews	NA	NA	NA	NR	NA	NA	NA	NA	NA	NA	NA	NA		NA	NA	NA	NA	NA	p=0.0006	NA	NA	R	F	Season
4594	Macro	Season	Season	Categorical: April (beginning of cereal shortage season); September (end of the cereal shortage season)	Questionnaire	What	Vegetables	Percentage of women that consumed other vegetables	24 h dietary recall (qualitative) in both seasons, face to face interviews	NA	NA	NA	NR	NA	NA	NA	NA	NA	NA	NA	NA		NA	NA	NA	NA	NA	p=0.01	NA	NA	R	F	Season
4594	Macro	Season	Season	Categorical: April (beginning of cereal shortage season); September (end of the cereal shortage season)	Questionnaire	What	Single V item	Percentage of women that consumed food item tomtatoes	24 h dietary recall (qualitative) in both seasons, face to face interviews	NA	NA	NA	NR	NA	NA	NA	NA	NA	NA	NA	NA		NA	NA	NA	NA	NA	p<0.0001	NA	NA	R	F	Season
4594	Macro	Season	Season	Categorical: April (beginning of cereal shortage season); September (end of the cereal shortage season)	Questionnaire	What	Single V item	Percentage of women that consumed food item cabbage	24 h dietary recall (qualitative) in both seasons, face to face interviews	NA	NA	NA	NR	NA	NA	NA	NA	NA	NA	NA	NA		NA	NA	NA	NA	NA	p<0.0001	NA	NA	R	F	Season
4594	Macro	Season	Season	Categorical: April (beginning of cereal shortage season); September (end of the cereal shortage season)	Questionnaire	What	Single V item	Percentage of women that consumed food item okra	24 h dietary recall (qualitative) in both seasons, face to face interviews	NA	NA	NA	NR	NA	NA	NA	NA	NA	NA	NA	NA		NA	NA	NA	NA	NA	p<0.0001	NA	NA	R	F	Season
4594	Macro	Season	Season	Categorical: April (beginning of cereal shortage season); September (end of the cereal shortage season)	Questionnaire	What	Single V item	Percentage of women that consumed food item onions	24 h dietary recall (qualitative) in both seasons, face to face interviews	NA	NA	NA	NR	NA	NA	NA	NA	NA	NA	NA	NA		NA	NA	NA	NA	NA	p<0.0001	NA	NA	R	F	Season
5837	Macro	Natural landscape	Forest vs Non-Forest area	Forest village: more than 30 % forest cover; non-forest area: below 30 %	Questionnaire, structured, pretested questionnaire, administered in Pidgin English by trained enumerators	What	FV combined	Percentage of women that consumed foods in the food group: vitamin A rich fruits and vegetables in the past 24h preceding the survey	24h recall, face to face interviews, The 24-hour recalls were used to determine presence/ absence of foods groups based on the FAO guidelines for measuring the minimum dietary diversity for women as well as consumption of different nutritionally important foods. The number of days a woman consumed from each food group (or individual food for com_x0002_monly consumed wild foods) over the three day…	NA	NA	NA	Pearson’s chi-square and independent T-tests (No information in the methods, section but in the abstract)	NA	NA	NA	NA	NA	NA	NA	NA		NA	NA	NA	NA	NA	<0.05	NA	NA	Forest vs not forest-based villages	Female	NR
5837	Macro	Natural landscape	Forest vs Non-Forest area	Forest village: more than 30 % forest cover; non-forest area: below 30 %	Questionnaire, structured, pretested questionnaire, administered in Pidgin English by trained enumerators	What	Vegetables	Percentage of women that consumed foods in the food group: Dark green leafy vegetables in the past 24h preceding the survey	24h recall, face to face interviews, The 24-hour recalls were used to determine presence/ absence of foods groups based on the FAO guidelines for measuring the minimum dietary diversity for women as well as consumption of different nutritionally important foods. The number of days a woman consumed from each food group (or individual food for com_x0002_monly consumed wild foods) over the three day…	NA	NA	NA	Pearson’s chi-square and independent T-tests (No information in the methods, section but in the abstract)	NA	NA	NA	NA	NA	NA	NA	NA		NA	NA	NA	NA	NA	NA	NA	NA	Forest vs not forest-based villages	Female	NR
5837	Macro	Natural landscape	Forest vs Non-Forest area	Forest village: more than 30 % forest cover; non-forest area: below 30 %	Questionnaire, structured, pretested questionnaire, administered in Pidgin English by trained enumerators	What	Vegetables	Percentage of women that consumed foods in the food group: Other vegetables in the past 24h preceding the survey	24h recall, face to face interviews, The 24-hour recalls were used to determine presence/ absence of foods groups based on the FAO guidelines for measuring the minimum dietary diversity for women as well as consumption of different nutritionally important foods. The number of days a woman consumed from each food group (or individual food for com_x0002_monly consumed wild foods) over the three day…	NA	NA	NA	Pearson’s chi-square and independent T-tests (No information in the methods, section but in the abstract)	NA	NA	NA	NA	NA	NA	NA	NA		NA	NA	NA	NA	NA	<0.01	NA	NA	Forest vs not forest-based villages	Female	NR
5837	Macro	Natural landscape	Forest vs Non-Forest area	Forest village: more than 30 % forest cover; non-forest area: below 30 %	Questionnaire, structured, pretested questionnaire, administered in Pidgin English by trained enumerators	What	Fruit	Percentage of women that consumed foods in the food group: Other fruits in the past 24h preceding the survey	24h recall, face to face interviews, The 24-hour recalls were used to determine presence/ absence of foods groups based on the FAO guidelines for measuring the minimum dietary diversity for women as well as consumption of different nutritionally important foods. The number of days a woman consumed from each food group (or individual food for com_x0002_monly consumed wild foods) over the three day…	NA	NA	NA	Pearson’s chi-square and independent T-tests (No information in the methods, section but in the abstract)	NA	NA	NA	NA	NA	NA	NA	NA		NA	NA	NA	NA	NA	NA	NA	NA	Forest vs not forest-based villages	Female	NR
9388	Macro	Season	Season	Dry Season vs Wet Season	Questionnaire	What	Vegetables	Percentage of mothers consuming foods from the food group: dark green leafy vegetables	Questionnaire, consumption based on 24h recall. Food models, food charts, and local units were used to facilitate mothers’ recall. Mothers’ DDS was constructed based on 10 food groups (grains, white roots, and tubers; pulses (beans, peas, and lentils); nuts and seeds; dairy; meat, poultry and fish; eggs; dark green leafy vegetables; other vitamin A-rich fruits and vegetables; other vegetables; an…	NA	NA	NA	Mc Nemar test	NA	NA	NA	NA	NA	NA	NA	NA		NA	NA	NA	NA	NA	p<0.001	NA	NA	R	F	Season
9388	Macro	Season	Season	Dry Season vs Wet Season	Questionnaire	What	FV combined	Percentage of mothers consuming foods from the food group/Other vitamin A rich fruits and vegetables	Questionnaire, consumption based on 24h recall. Food models, food charts, and local units were used to facilitate mothers’ recall. Mothers’ DDS was constructed based on 10 food groups (grains, white roots, and tubers; pulses (beans, peas, and lentils); nuts and seeds; dairy; meat, poultry and fish; eggs; dark green leafy vegetables; other vitamin A-rich fruits and vegetables; other vegetables; an…	NA	NA	NA	Mc Nemar test	NA	NA	NA	NA	NA	NA	NA	NA		NA	NA	NA	NA	NA	p=1.000	NA	NA	R	F	Season
9388	Macro	Season	Season	Dry Season vs Wet Season	Questionnaire	What	Vegetables	Percentage of mothers consuming foods from the food group: Other vegetables	Questionnaire, consumption based on 24h recall. Food models, food charts, and local units were used to facilitate mothers’ recall. Mothers’ DDS was constructed based on 10 food groups (grains, white roots, and tubers; pulses (beans, peas, and lentils); nuts and seeds; dairy; meat, poultry and fish; eggs; dark green leafy vegetables; other vitamin A-rich fruits and vegetables; other vegetables; an…	NA	NA	NA	Mc Nemar test	NA	NA	NA	NA	NA	NA	NA	NA		NA	NA	NA	NA	NA	p=0.013	NA	NA	R	F	Season
9388	Macro	Season	Season	Dry Season vs Wet Season	Questionnaire	What	Fruit	Percentage of mothers consuming foods from the food group: Other fruits	Questionnaire, consumption based on 24h recall. Food models, food charts, and local units were used to facilitate mothers’ recall. Mothers’ DDS was constructed based on 10 food groups (grains, white roots, and tubers; pulses (beans, peas, and lentils); nuts and seeds; dairy; meat, poultry and fish; eggs; dark green leafy vegetables; other vitamin A-rich fruits and vegetables; other vegetables; an…	NA	NA	NA	Mc Nemar test	NA	NA	NA	NA	NA	NA	NA	NA		NA	NA	NA	NA	NA	p=0.665	NA	NA	R	F	Season
4851	Individual	Demographic	Residency	Rural (compared to Urban)	Namibia Demographic and Health Survey	What	FV combined	Adequate consumption of FV (at least 5 servings of FV/day) (Total: population; women and men combined)	Semi-quantitative FFQ (self- reported): participants were asked on how many days a week they consume F&V, and how many servings they consume on the days they include F&V in the meal. Daily intake was calculated from these two questions and then categorized as: Adequate (minimum 5 servings/day) and Inadequate (<5 servings/day); Namibia Demographic and Health Survey; no information on showcards, po…	NA	NA	NA	Regression analysis	0.80	NA	NA	NA	NA	NA	95% CI (0.61-1.05)	NA		NA	NA	NA	NA	NA	NA	NA	NR	U,R	F,M
4851	Individual	Demographic	Residency	Rural (compared to Urban)	Namibia Demographic and Health Survey	What	FV combined	Adequate consumption of FV (at least 5 servings of FV/day) (men)	Semi-quantitative FFQ (self- reported): participants were asked on how many days a week they consume F&V, and how many servings they consume on the days they include F&V in the meal. Daily intake was calculated from these two questions and then categorized as: Adequate (minimum 5 servings/day) and Inadequate (<5 servings/day); Namibia Demographic and Health Survey; no information on showcards, po…	NA	NA	NA	Regression analysis	0.57	NA	NA	NA	NA	NA	95% CI (0.32-1.01)	NA		NA	NA	NA	NA	NA	NA	NA	NR	U,R	M
4851	Individual	Demographic	Residency	Rural (compared to Urban)	Namibia Demographic and Health Survey	What	FV combined	Adequate consumption of FV (at least 5 servings of FV/day) (women)	Semi-quantitative FFQ (self- reported): participants were asked on how many days a week they consume F&V, and how many servings they consume on the days they include F&V in the meal. Daily intake was calculated from these two questions and then categorized as: Adequate (minimum 5 servings/day) and Inadequate (<5 servings/day); Namibia Demographic and Health Survey; no information on showcards, po…	NA	NA	NA	Regression analysis	0.57	NA	NA	NA	NA	NA	95% CI (0.32-1.01)	NA		NA	NA	NA	NA	NA	NA	NA	NR	U,R	F
4851	Individual	Demographic	Education	Higher education (compared to no education); Education assessed as: Education (no education/ primary/ secondary/ higher);	Namibia Demographic and Health Survey	What	FV combined	Adequate consumption of FV (at least 5 servings of FV/day) (Total: population; female and male)	Semi-quantitative FFQ (self- reported): participants were asked on how many days a week they consume F&V, and how many servings they consume on the days they include F&V in the meal. Daily intake was calculated from these two questions and then categorized as: Adequate (minimum 5 servings/day) and Inadequate (<5 servings/day); Namibia Demographic and Health Survey; no information on showcards, po…	NA	NA	NA	Regression analysis	2.03	NA	NA	NA	NA	NA	95% CI (0.93-4.41)	NA		NA	NA	NA	NA	NA	NA	NA	NR	U,R	F,M
4851	Individual	Demographic	Education	Primary education (compared to no education); Education assessed as: Education (no education/ primary/ secondary/ higher);	Namibia Demographic and Health Survey	What	FV combined	Adequate consumption of FV (at least 5 servings of FV/day) (Total: population; female and male)	Semi-quantitative FFQ (self- reported): participants were asked on how many days a week they consume F&V, and how many servings they consume on the days they include F&V in the meal. Daily intake was calculated from these two questions and then categorized as: Adequate (minimum 5 servings/day) and Inadequate (<5 servings/day); Namibia Demographic and Health Survey; no information on showcards, po…	NA	NA	NA	Regression analysis	1.59	NA	NA	NA	NA	NA	95% CI (1.03-2.45)	NA		NA	NA	NA	NA	NA	<0.05	NA	NR	U,R	F,M
4851	Individual	Demographic	Education	Secondary education (compared to no education); Education assessed as: Education (no education/ primary/ secondary/ higher);	Namibia Demographic and Health Survey	What	FV combined	Adequate consumption of FV (at least 5 servings of FV/day) (Total: population; female and male)	Semi-quantitative FFQ (self- reported): participants were asked on how many days a week they consume F&V, and how many servings they consume on the days they include F&V in the meal. Daily intake was calculated from these two questions and then categorized as: Adequate (minimum 5 servings/day) and Inadequate (<5 servings/day); Namibia Demographic and Health Survey; no information on showcards, po…	NA	NA	NA	Regression analysis	1.28	NA	NA	NA	NA	NA	95% CI (0.91-1.80)	NA		NA	NA	NA	NA	NA	NA	NA	NR	U,R	F,M
4851	Individual	Demographic	Education	Higher education (compared to no education); Education assessed as: Education (no education/ primary/ secondary/ higher);	Namibia Demographic and Health Survey	What	FV combined	Adequate consumption of FV (at least 5 servings of FV/day) (male)	Semi-quantitative FFQ (self- reported): participants were asked on how many days a week they consume F&V, and how many servings they consume on the days they include F&V in the meal. Daily intake was calculated from these two questions and then categorized as: Adequate (minimum 5 servings/day) and Inadequate (<5 servings/day); Namibia Demographic and Health Survey; no information on showcards, po…	NA	NA	NA	Regression analysis	0.77	NA	NA	NA	NA	NA	95% CI (0.29-2.00)	NA		NA	NA	NA	NA	NA	NA	NA	NR	U,R	M
4851	Individual	Demographic	Education	Primary education (compared to no education); Education assessed as: Education (no education/ primary/ secondary/ higher);	Namibia Demographic and Health Survey	What	FV combined	Adequate consumption of FV (at least 5 servings of FV/day) (male)	Semi-quantitative FFQ (self- reported): participants were asked on how many days a week they consume F&V, and how many servings they consume on the days they include F&V in the meal. Daily intake was calculated from these two questions and then categorized as: Adequate (minimum 5 servings/day) and Inadequate (<5 servings/day); Namibia Demographic and Health Survey; no information on showcards, po…	NA	NA	NA	Regression analysis	1.58	NA	NA	NA	NA	NA	95% CI (0.68-3.67)	NA		NA	NA	NA	NA	NA	NA	NA	NR	U,R	M
4851	Individual	Demographic	Education	Secondary education (compared to no education); Education assessed as: Education (no education/ primary/ secondary/ higher);	Namibia Demographic and Health Survey	What	FV combined	Adequate consumption of FV (at least 5 servings of FV/day) (male)	Semi-quantitative FFQ (self- reported): participants were asked on how many days a week they consume F&V, and how many servings they consume on the days they include F&V in the meal. Daily intake was calculated from these two questions and then categorized as: Adequate (minimum 5 servings/day) and Inadequate (<5 servings/day); Namibia Demographic and Health Survey; no information on showcards, po…	NA	NA	NA	Regression analysis	1.12	NA	NA	NA	NA	NA	95% CI (0.58-2.15)	NA		NA	NA	NA	NA	NA	NA	NA	NR	U,R	M
4851	Individual	Demographic	Education	Higher education (compared to no education); Education assessed as: Education (no education/ primary/ secondary/ higher);	Namibia Demographic and Health Survey	What	FV combined	Adequate consumption of FV (at least 5 servings of FV/day) (female)	Semi-quantitative FFQ (self- reported): participants were asked on how many days a week they consume F&V, and how many servings they consume on the days they include F&V in the meal. Daily intake was calculated from these two questions and then categorized as: Adequate (minimum 5 servings/day) and Inadequate (<5 servings/day); Namibia Demographic and Health Survey; no information on showcards, po…	NA	NA	NA	Regression analysis	0.77	NA	NA	NA	NA	NA	95% CI (0.29-2.00)	NA		NA	NA	NA	NA	NA	NA	NA	NR	U,R	F
4851	Individual	Demographic	Education	Primary education (compared to no education); Education assessed as: Education (no education/ primary/ secondary/ higher);	Namibia Demographic and Health Survey	What	FV combined	Adequate consumption of FV (at least 5 servings of FV/day) (female)	Semi-quantitative FFQ (self- reported): participants were asked on how many days a week they consume F&V, and how many servings they consume on the days they include F&V in the meal. Daily intake was calculated from these two questions and then categorized as: Adequate (minimum 5 servings/day) and Inadequate (<5 servings/day); Namibia Demographic and Health Survey; no information on showcards, po…	NA	NA	NA	Regression analysis	1.58	NA	NA	NA	NA	NA	95% CI (0.68-3.67)	NA		NA	NA	NA	NA	NA	NA	NA	NR	U,R	F
4851	Individual	Demographic	Education	Secondary education (compared to no education); Education assessed as: Education (no education/ primary/ secondary/ higher);	Namibia Demographic and Health Survey	What	FV combined	Adequate consumption of FV (at least 5 servings of FV/day) (female)	Semi-quantitative FFQ (self- reported): participants were asked on how many days a week they consume F&V, and how many servings they consume on the days they include F&V in the meal. Daily intake was calculated from these two questions and then categorized as: Adequate (minimum 5 servings/day) and Inadequate (<5 servings/day); Namibia Demographic and Health Survey; no information on showcards, po…	NA	NA	NA	Regression analysis	1.12	NA	NA	NA	NA	NA	95% CI (0.58-2.15)	NA		NA	NA	NA	NA	NA	NA	NA	NR	U,R	F
4851	Individual	Demographic	Employment	Professional/technical/managerial (unemployment); Employment assessed as: Employment (Unemployed/ professional-technical-managerial agriculture/ other);	Namibia Demographic and Health Survey	What	FV combined	Adequate consumption of FV (at least 5 servings of FV/day) (Total: female and male)	Semi-quantitative FFQ (self- reported): participants were asked on how many days a week they consume F&V, and how many servings they consume on the days they include F&V in the meal. Daily intake was calculated from these two questions and then categorized as: Adequate (minimum 5 servings/day) and Inadequate (<5 servings/day); Namibia Demographic and Health Survey; no information on showcards, po…	NA	NA	NA	Regression analysis	1.11	NA	NA	NA	NA	NA	95% CI (0.81-1.52)	NA		NA	NA	NA	NA	NA	NA	NA	NR	U,R	F,M
4851	Individual	Demographic	Employment	Agriculture/other (compared to unemployed); Employment assessed as: Employment (Unemployed/ professional-technical-managerial agriculture/ other);	Namibia Demographic and Health Survey	What	FV combined	Adequate consumption of FV (at least 5 servings of FV/day) (Total: female and male)	Semi-quantitative FFQ (self- reported): participants were asked on how many days a week they consume F&V, and how many servings they consume on the days they include F&V in the meal. Daily intake was calculated from these two questions and then categorized as: Adequate (minimum 5 servings/day) and Inadequate (<5 servings/day); Namibia Demographic and Health Survey; no information on showcards, po…	NA	NA	NA	Regression analysis	0.80	NA	NA	NA	NA	NA	95% CI (0.59-1.08)	NA		NA	NA	NA	NA	NA	NA	NA	NR	U,R	F,M
4851	Individual	Demographic	Employment	Professional/technical/managerial (unemployment); Employment assessed as: Employment (Unemployed/ professional-technical-managerial agriculture/ other);	Namibia Demographic and Health Survey	What	FV combined	Adequate consumption of FV (at least 5 servings of FV/day) (male)	Semi-quantitative FFQ (self- reported): participants were asked on how many days a week they consume F&V, and how many servings they consume on the days they include F&V in the meal. Daily intake was calculated from these two questions and then categorized as: Adequate (minimum 5 servings/day) and Inadequate (<5 servings/day); Namibia Demographic and Health Survey; no information on showcards, po…	NA	NA	NA	Regression analysis	1.61	NA	NA	NA	NA	NA	95% CI (0.95-2.73)	NA		NA	NA	NA	NA	NA	NA	NA	NR	U,R	M
4851	Individual	Demographic	Employment	Agriculture/other (compared to unemployed); Employment assessed as: Employment (Unemployed/ professional-technical-managerial agriculture/ other);	Namibia Demographic and Health Survey	What	FV combined	Adequate consumption of FV (at least 5 servings of FV/day) (male)	Semi-quantitative FFQ (self- reported): participants were asked on how many days a week they consume F&V, and how many servings they consume on the days they include F&V in the meal. Daily intake was calculated from these two questions and then categorized as: Adequate (minimum 5 servings/day) and Inadequate (<5 servings/day); Namibia Demographic and Health Survey; no information on showcards, po…	NA	NA	NA	Regression analysis	1.07	NA	NA	NA	NA	NA	95% CI (0.63-1.81)	NA		NA	NA	NA	NA	NA	NA	NA	NR	U,R	M
4851	Individual	Demographic	Employment	Professional/technical/managerial (unemployment); Employment assessed as: Employment (Unemployed/ professional-technical-managerial agriculture/ other);	Namibia Demographic and Health Survey	What	FV combined	Adequate consumption of FV (at least 5 servings of FV/day) (female)	Semi-quantitative FFQ (self- reported): participants were asked on how many days a week they consume F&V, and how many servings they consume on the days they include F&V in the meal. Daily intake was calculated from these two questions and then categorized as: Adequate (minimum 5 servings/day) and Inadequate (<5 servings/day); Namibia Demographic and Health Survey; no information on showcards, po…	NA	NA	NA	Regression analysis	1.61	NA	NA	NA	NA	NA	95% CI (0.95-2.73)	NA		NA	NA	NA	NA	NA	NA	NA	NR	U,R	F
4851	Individual	Demographic	Employment	Agriculture/other (compared to unemployed); Employment assessed as: Employment (Unemployed/ professional-technical-managerial agriculture/ other);	Namibia Demographic and Health Survey	What	FV combined	Adequate consumption of FV (at least 5 servings of FV/day) (female)	Semi-quantitative FFQ (self- reported): participants were asked on how many days a week they consume F&V, and how many servings they consume on the days they include F&V in the meal. Daily intake was calculated from these two questions and then categorized as: Adequate (minimum 5 servings/day) and Inadequate (<5 servings/day); Namibia Demographic and Health Survey; no information on showcards, po…	NA	NA	NA	Regression analysis	1.07	NA	NA	NA	NA	NA	95% CI (0.63-1.81)	NA		NA	NA	NA	NA	NA	NA	NA	NR	U,R	F
4851	Individual	Demographic	Wealth index	non-poor (compared to poor); wealth score calculated based on durable goods and categorized into: poor and not poor	Namibia Demographic and Health Survey	What	FV combined	Adequate consumption of FV (at least 5 servings of FV/day) (female and male)	Semi-quantitative FFQ (self- reported): participants were asked on how many days a week they consume F&V, and how many servings they consume on the days they include F&V in the meal. Daily intake was calculated from these two questions and then categorized as: Adequate (minimum 5 servings/day) and Inadequate (<5 servings/day); Namibia Demographic and Health Survey; no information on showcards, po…	NA	NA	NA	Regression analysis	2.32	NA	NA	NA	NA	NA	95% CI (1.59-3.37)	NA		NA	NA	NA	NA	NA	<0.05	NA	NR	U,R	F,M
4851	Individual	Demographic	Wealth index	non-poor (compared to poor); wealth score calculated based on durable goods and categorized into: poor and not poor	Namibia Demographic and Health Survey	What	FV combined	Adequate consumption of FV (at least 5 servings of FV/day) (male)	Semi-quantitative FFQ (self- reported): participants were asked on how many days a week they consume F&V, and how many servings they consume on the days they include F&V in the meal. Daily intake was calculated from these two questions and then categorized as: Adequate (minimum 5 servings/day) and Inadequate (<5 servings/day); Namibia Demographic and Health Survey; no information on showcards, po…	NA	NA	NA	Regression analysis	2.12	NA	NA	NA	NA	NA	95% CI (1.01-4.47)	NA		NA	NA	NA	NA	NA	<0.05	NA	NR	U,R	M
4851	Individual	Demographic	Wealth index	non-poor (compared to poor); wealth score calculated based on durable goods and categorized into: poor and not poor	Namibia Demographic and Health Survey	What	FV combined	Adequate consumption of FV (at least 5 servings of FV/day) (female)	Semi-quantitative FFQ (self- reported): participants were asked on how many days a week they consume F&V, and how many servings they consume on the days they include F&V in the meal. Daily intake was calculated from these two questions and then categorized as: Adequate (minimum 5 servings/day) and Inadequate (<5 servings/day); Namibia Demographic and Health Survey; no information on showcards, po…	NA	NA	NA	Regression analysis	2.19	NA	NA	NA	NA	NA	95% CI (1.56-3.38)	NA		NA	NA	NA	NA	NA	<0.05	NA	NR	U,R	F
4305	Individual	Biological	Gender, sex	Women (compared to men)	Structured interview administered questionnaire; WHO STEPS survey tool	How	Fruit	Less than daily fruit intake	Semi-quantitative FFQ; WHO STEPS survey tool; Questions covered frequency of consumption in a typical week and number of standard portions on days of consumption. A standard portion equals 80 g. Medium size fruits like an orange, an apple, a banana, a pear counted for one portion. Other fruits like half an avocado, half a large mango also formed one standard portion. Atypically very large waterme…	NA	NA	NA	Multivariable logistic regression	NA	0.84	NA	NA	NA	NA	95% CI (0.73-0.96)	NA		NA	NA	NA	NA	NA	<0.05	NA	adjusted for gender, age, martial status, educational level, occupation, ethnicity, religion and migration status	NR	F,M	NR
4305	Individual	Biological	Gender, sex	Women (compared to men)	Structured interview administered questionnaire; WHO STEPS survey tool	How	Vegetables	Less than daily vegetable Intake	Semi-quantitative FFQ; WHO STEPS survey tool; Questions covered frequency of consumption in a typical week and number of standard portions on days of consumption. A standard portion equals 80 g. Medium size fruits like an orange, an apple, a banana, a pear counted for one portion. Other fruits like half an avocado, half a large mango also formed one standard portion. Atypically very large waterme…	NA	NA	NA	Multivariable logistic regression	NA	0.51	NA	NA	NA	NA	95% CI (0.46–0.56)	NA		NA	NA	NA	NA	NA	<0.05	NA	adjusted for gender, age, martial status, educational level, occupation, ethnicity, religion and migration status	NR	F,M	NR
4305	Individual	Biological	Gender, sex	Women (compared to men)	Structured interview administered questionnaire; WHO STEPS survey tool	What	FV combined	Inadequate fruit and vegetable intake	Semi-quantitative FFQ; WHO STEPS survey tool; Questions covered frequency of consumption in a typical week and number of standard portions on days of consumption. A standard portion equals 80 g. Medium size fruits like an orange, an apple, a banana, a pear counted for one portion. Other fruits like half an avocado, half a large mango also formed one standard portion. Atypically very large waterme…	NA	NA	NA	Multivariable logistic regression	NA	0.82	NA	NA	NA	NA	95% CI (0.72–0.93)	NA		NA	NA	NA	NA	NA	<0.05	NA	adjusted for gender, age, martial status, educational level, occupation, ethnicity, religion and migration status	NR	F,M	NR
4305	Individual	Biological	Age	Age group: 25-50 years (compared to <25 years)	Structured interview administered questionnaire; WHO STEPS survey tool	How	Fruit	Less than Daily Fruit Intake	Semi-quantitative FFQ; WHO STEPS survey tool; Questions covered frequency of consumption in a typical week and number of standard portions on days of consumption. A standard portion equals 80 g. Medium size fruits like an orange, an apple, a banana, a pear counted for one portion. Other fruits like half an avocado, half a large mango also formed one standard portion. Atypically very large waterme…	NA	NA	NA	Multivariable logistic regression	NA	1.00	NA	NA	NA	NA	95% CI (0.85–1.20)	NA		NA	NA	NA	NA	NA	NA	NA	adjusted for gender, age, martial status, educational level, occupation, ethnicity, religion and migration status	NR	F,M	NR
4305	Individual	Biological	Age	Age group: 25-50 years (compared to <25 years)	Structured interview administered questionnaire; WHO STEPS survey tool	How	Vegetables	Less than Daily Vegetable Intake	Semi-quantitative FFQ; WHO STEPS survey tool; Questions covered frequency of consumption in a typical week and number of standard portions on days of consumption. A standard portion equals 80 g. Medium size fruits like an orange, an apple, a banana, a pear counted for one portion. Other fruits like half an avocado, half a large mango also formed one standard portion. Atypically very large waterme…	NA	NA	NA	Multivariable logistic regression	NA	0.80	NA	NA	NA	NA	95% CI (0.70–0.91)	NA		NA	NA	NA	NA	NA	<0.05	NA	adjusted for gender, age, martial status, educational level, occupation, ethnicity, religion and migration status	NR	F,M	NR
4305	Individual	Biological	Age	Age group: 25-50 years (compared to <25 years)	Structured interview administered questionnaire; WHO STEPS survey tool	How	FV combined	Inadequate Fruit and Vegetable Intake	Semi-quantitative FFQ; WHO STEPS survey tool; Questions covered frequency of consumption in a typical week and number of standard portions on days of consumption. A standard portion equals 80 g. Medium size fruits like an orange, an apple, a banana, a pear counted for one portion. Other fruits like half an avocado, half a large mango also formed one standard portion. Atypically very large waterme…	NA	NA	NA	Multivariable logistic regression	NA	0.94	NA	NA	NA	NA	95% CI (0.79–1.11)	NA		NA	NA	NA	NA	NA	NA	NA	adjusted for gender, age, martial status, educational level, occupation, ethnicity, religion and migration status	NR	F,M	NR
4305	Individual	Biological	Age	Age group: 50-60 years (compared to <25 years)	Structured interview administered questionnaire; WHO STEPS survey tool	How	Fruit	Less than Daily Fruit Intake	Semi-quantitative FFQ; WHO STEPS survey tool; Questions covered frequency of consumption in a typical week and number of standard portions on days of consumption. A standard portion equals 80 g. Medium size fruits like an orange, an apple, a banana, a pear counted for one portion. Other fruits like half an avocado, half a large mango also formed one standard portion. Atypically very large waterme…	NA	NA	NA	Multivariable logistic regression	NA	0.70	NA	NA	NA	NA	95% CI (0.51–0.93)	NA		NA	NA	NA	NA	NA	<0.05	NA	adjusted for gender, age, martial status, educational level, occupation, ethnicity, religion and migration status	NR	F,M	NR
4305	Individual	Biological	Age	Age group: 50-60 years (compared to <25 years)	Structured interview administered questionnaire; WHO STEPS survey tool	What	Vegetables	Less than Daily Vegetable Intake	Semi-quantitative FFQ; WHO STEPS survey tool; Questions covered frequency of consumption in a typical week and number of standard portions on days of consumption. A standard portion equals 80 g. Medium size fruits like an orange, an apple, a banana, a pear counted for one portion. Other fruits like half an avocado, half a large mango also formed one standard portion. Atypically very large waterme…	NA	NA	NA	Multivariable logistic regression	NA	0.46	NA	NA	NA	NA	95% CI (0.37–0.57)	NA		NA	NA	NA	NA	NA	<0.05	NA	adjusted for gender, age, martial status, educational level, occupation, ethnicity, religion and migration status	NR	F,M	NR
4305	Individual	Biological	Age	Age group: 50-60 years (compared to <25 years)	Structured interview administered questionnaire; WHO STEPS survey tool	How	FV combined	Inadequate Fruit and Vegetable Intake	Semi-quantitative FFQ; WHO STEPS survey tool; Questions covered frequency of consumption in a typical week and number of standard portions on days of consumption. A standard portion equals 80 g. Medium size fruits like an orange, an apple, a banana, a pear counted for one portion. Other fruits like half an avocado, half a large mango also formed one standard portion. Atypically very large waterme…	NA	NA	NA	Multivariable logistic regression	NA	0.60	NA	NA	NA	NA	95% CI (0.46–0.79)	NA		NA	NA	NA	NA	NA	<0.05	NA	adjusted for gender, age, martial status, educational level, occupation, ethnicity, religion and migration status	NR	F,M	NR
4305	Individual	Biological	Age	Age group: >60 years (compared to <25 years)	Structured interview administered questionnaire; WHO STEPS survey tool	How	Fruit	Less than Daily Fruit Intake	Semi-quantitative FFQ; WHO STEPS survey tool; Questions covered frequency of consumption in a typical week and number of standard portions on days of consumption. A standard portion equals 80 g. Medium size fruits like an orange, an apple, a banana, a pear counted for one portion. Other fruits like half an avocado, half a large mango also formed one standard portion. Atypically very large waterme…	NA	NA	NA	Multivariable logistic regression	NA	1.28	NA	NA	NA	NA	95% CI (0.88–1.76)	NA		NA	NA	NA	NA	NA	NA	NA	adjusted for gender, age, martial status, educational level, occupation, ethnicity, religion and migration status	NR	F,M	NR
4305	Individual	Biological	Age	Age group: >60 years (compared to <25 years)	Structured interview administered questionnaire; WHO STEPS survey tool	What	Vegetables	Less than Daily Vegetable Intake	Semi-quantitative FFQ; WHO STEPS survey tool; Questions covered frequency of consumption in a typical week and number of standard portions on days of consumption. A standard portion equals 80 g. Medium size fruits like an orange, an apple, a banana, a pear counted for one portion. Other fruits like half an avocado, half a large mango also formed one standard portion. Atypically very large waterme…	NA	NA	NA	Multivariable logistic regression	NA	0.54	NA	NA	NA	NA	95% CI (0.43–0.67)	NA		NA	NA	NA	NA	NA	<0.05	NA	adjusted for gender, age, martial status, educational level, occupation, ethnicity, religion and migration status	NR	F,M	NR
4305	Individual	Biological	Age	Age group: >60 years (compared to <25 years)	Structured interview administered questionnaire	How	FV combined	Inadequate Fruit and Vegetable Intake	Semi-quantitative FFQ; WHO STEPS survey tool; Questions covered frequency of consumption in a typical week and number of standard portions on days of consumption. A standard portion equals 80 g. Medium size fruits like an orange, an apple, a banana, a pear counted for one portion. Other fruits like half an avocado, half a large mango also formed one standard portion. Atypically very large waterme…	NA	NA	NA	Multivariable logistic regression	NA	0.79	NA	NA	NA	NA	95% CI (0.59–1.05)	NA		NA	NA	NA	NA	NA	NA	NA	adjusted for gender, age, martial status, educational level, occupation, ethnicity, religion and migration status	NR	F,M	NR
4305	Social	Family	Marital status	Monogamously married/cohabiting (compared to Never married/cohabiting)	Structured interview administered questionnaire; WHO STEPS survey tool	How	Fruit	Less than Daily Fruit Intake	Semi-quantitative FFQ; WHO STEPS survey tool; Questions covered frequency of consumption in a typical week and number of standard portions on days of consumption. A standard portion equals 80 g. Medium size fruits like an orange, an apple, a banana, a pear counted for one portion. Other fruits like half an avocado, half a large mango also formed one standard portion. Atypically very large waterme…	NA	NA	NA	Multivariable logistic regression	NA	0.84	NA	NA	NA	NA	95% CI (0.71–0.99)	NA		NA	NA	NA	NA	NA	<0.05	NA	adjusted for gender, age, martial status, educational level, occupation, ethnicity, religion and migration status	NR	F,M	NR
4305	Social	Family	Marital status	Monogamously married/cohabiting (compared to Never married/cohabiting)	Structured interview administered questionnaire; WHO STEPS survey tool	How	Vegetables	Less than Daily Vegetable Intake	Semi-quantitative FFQ; WHO STEPS survey tool; Questions covered frequency of consumption in a typical week and number of standard portions on days of consumption. A standard portion equals 80 g. Medium size fruits like an orange, an apple, a banana, a pear counted for one portion. Other fruits like half an avocado, half a large mango also formed one standard portion. Atypically very large waterme…	NA	NA	NA	Multivariable logistic regression	NA	0.88	NA	NA	NA	NA	95% CI (0.77–0.99)	NA		NA	NA	NA	NA	NA	NA	NA	adjusted for gender, age, martial status, educational level, occupation, ethnicity, religion and migration status	NR	F,M	NR
4305	Social	Family	Marital status	Monogamously married/cohabiting (compared to Never married/cohabiting)	Structured interview administered questionnaire; WHO STEPS survey tool	What	FV combined	Inadequate Fruit and Vegetable Intake	Semi-quantitative FFQ; WHO STEPS survey tool; Questions covered frequency of consumption in a typical week and number of standard portions on days of consumption. A standard portion equals 80 g. Medium size fruits like an orange, an apple, a banana, a pear counted for one portion. Other fruits like half an avocado, half a large mango also formed one standard portion. Atypically very large waterme…	NA	NA	NA	Multivariable logistic regression	NA	0.89	NA	NA	NA	NA	95% CI (0.76–1.05)	NA		NA	NA	NA	NA	NA	NA	NA	adjusted for gender, age, martial status, educational level, occupation, ethnicity, religion and migration status	NR	F,M	NR
4305	Social	Family	Marital status	Polygamous married/cohabiting (compared to Never married/cohabiting)	Structured interview administered questionnaire; WHO STEPS survey tool	How	Fruit	Less than Daily Fruit Intake	Semi-quantitative FFQ; WHO STEPS survey tool; Questions covered frequency of consumption in a typical week and number of standard portions on days of consumption. A standard portion equals 80 g. Medium size fruits like an orange, an apple, a banana, a pear counted for one portion. Other fruits like half an avocado, half a large mango also formed one standard portion. Atypically very large waterme…	NA	NA	NA	Multivariable logistic regression	NA	0.90	NA	NA	NA	NA	95% CI (0.49–1.65)	NA		NA	NA	NA	NA	NA	NA	NA	adjusted for gender, age, martial status, educational level, occupation, ethnicity, religion and migration status	NR	F,M	NR
4305	Social	Family	Marital status	Polygamous married/cohabiting (compared to Never married/cohabiting)	Structured interview administered questionnaire; WHO STEPS survey tool	How	Vegetables	Less than Daily Vegetable Intake	Semi-quantitative FFQ; WHO STEPS survey tool; Questions covered frequency of consumption in a typical week and number of standard portions on days of consumption. A standard portion equals 80 g. Medium size fruits like an orange, an apple, a banana, a pear counted for one portion. Other fruits like half an avocado, half a large mango also formed one standard portion. Atypically very large waterme…	NA	NA	NA	Multivariable logistic regression	NA	0.75	NA	NA	NA	NA	95% CI (0.48–1.15)	NA		NA	NA	NA	NA	NA	NA	NA	adjusted for gender, age, martial status, educational level, occupation, ethnicity, religion and migration status	NR	F,M	NR
4305	Social	Family	Marital status	Polygamous married/cohabiting (compared to Never married/cohabiting)	Structured interview administered questionnaire; WHO STEPS survey tool	What	FV combined	Inadequate Fruit and Vegetable Intake	Semi-quantitative FFQ; WHO STEPS survey tool; Questions covered frequency of consumption in a typical week and number of standard portions on days of consumption. A standard portion equals 80 g. Medium size fruits like an orange, an apple, a banana, a pear counted for one portion. Other fruits like half an avocado, half a large mango also formed one standard portion. Atypically very large waterme…	NA	NA	NA	Multivariable logistic regression	NA	0.84	NA	NA	NA	NA	95% CI (0.50–1.43)	NA		NA	NA	NA	NA	NA	NA	NA	adjusted for gender, age, martial status, educational level, occupation, ethnicity, religion and migration status	NR	F,M	NR
4305	Social	Family	Marital status	Widowed (compared to Never married/cohabiting)	Structured interview administered questionnaire; WHO STEPS survey tool	How	Fruit	Less than Daily Fruit Intake	Semi-quantitative FFQ; WHO STEPS survey tool; Questions covered frequency of consumption in a typical week and number of standard portions on days of consumption. A standard portion equals 80 g. Medium size fruits like an orange, an apple, a banana, a pear counted for one portion. Other fruits like half an avocado, half a large mango also formed one standard portion. Atypically very large waterme…	NA	NA	NA	Multivariable logistic regression	NA	1.33	NA	NA	NA	NA	95% CI (0.88–2.01)	NA		NA	NA	NA	NA	NA	NA	NA	adjusted for gender, age, martial status, educational level, occupation, ethnicity, religion and migration status	NR	F,M	NR
4305	Social	Family	Marital status	Widowed (compared to Never married/cohabiting)	Structured interview administered questionnaire; WHO STEPS survey tool	How	Vegetables	Less than Daily Vegetable Intake	Semi-quantitative FFQ; WHO STEPS survey tool; Questions covered frequency of consumption in a typical week and number of standard portions on days of consumption. A standard portion equals 80 g. Medium size fruits like an orange, an apple, a banana, a pear counted for one portion. Other fruits like half an avocado, half a large mango also formed one standard portion. Atypically very large waterme…	NA	NA	NA	Multivariable logistic regression	NA	0.86	NA	NA	NA	NA	95% CI (0.67–1.11)	NA		NA	NA	NA	NA	NA	NA	NA	adjusted for gender, age, martial status, educational level, occupation, ethnicity, religion and migration status	NR	F,M	NR
4305	Social	Family	Marital status	Widowed(compared to Never married/cohabiting)	Structured interview administered questionnaire; WHO STEPS survey tool	What	FV combined	Inadequate Fruit and Vegetable Intake	Semi-quantitative FFQ; WHO STEPS survey tool; Questions covered frequency of consumption in a typical week and number of standard portions on days of consumption. A standard portion equals 80 g. Medium size fruits like an orange, an apple, a banana, a pear counted for one portion. Other fruits like half an avocado, half a large mango also formed one standard portion. Atypically very large waterme…	NA	NA	NA	Multivariable logistic regression	NA	1.19	NA	NA	NA	NA	95% CI (0.85–1.66)	NA		NA	NA	NA	NA	NA	NA	NA	adjusted for gender, age, martial status, educational level, occupation, ethnicity, religion and migration status	NR	F,M	NR
4305	Social	Family	Marital status	Separated/divorced (compared to Never married/cohabiting)	Structured interview administered questionnaire; WHO STEPS survey tool	How	Fruit	Less than Daily Fruit Intake	Semi-quantitative FFQ; WHO STEPS survey tool; Questions covered frequency of consumption in a typical week and number of standard portions on days of consumption. A standard portion equals 80 g. Medium size fruits like an orange, an apple, a banana, a pear counted for one portion. Other fruits like half an avocado, half a large mango also formed one standard portion. Atypically very large waterme…	NA	NA	NA	Multivariable logistic regression	NA	1.13	NA	NA	NA	NA	95% CI (0.83–1.54)	NA		NA	NA	NA	NA	NA	NA	NA	adjusted for gender, age, martial status, educational level, occupation, ethnicity, religion and migration status	NR	F,M	NR
4305	Social	Family	Marital status	Separated/divorced (compared to Never married/cohabiting)	Structured interview administered questionnaire; WHO STEPS survey tool	How	Vegetables	Less than Daily Vegetable Intake	Semi-quantitative FFQ; WHO STEPS survey tool; Questions covered frequency of consumption in a typical week and number of standard portions on days of consumption. A standard portion equals 80 g. Medium size fruits like an orange, an apple, a banana, a pear counted for one portion. Other fruits like half an avocado, half a large mango also formed one standard portion. Atypically very large waterme…	NA	NA	NA	Multivariable logistic regression	NA	0.88	NA	NA	NA	NA	95% CI (0.72–1.09)	NA		NA	NA	NA	NA	NA	NA	NA	adjusted for gender, age, martial status, educational level, occupation, ethnicity, religion and migration status	NR	F,M	NR
4305	Social	Family	Marital status	Separated/divorced (compared to Never married/cohabiting)	Structured interview administered questionnaire; WHO STEPS survey tool	What	FV combined	Inadequate Fruit and Vegetable Intake	Semi-quantitative FFQ; WHO STEPS survey tool; Questions covered frequency of consumption in a typical week and number of standard portions on days of consumption. A standard portion equals 80 g. Medium size fruits like an orange, an apple, a banana, a pear counted for one portion. Other fruits like half an avocado, half a large mango also formed one standard portion. Atypically very large waterme…	NA	NA	NA	Multivariable logistic regression	NA	1.21	NA	NA	NA	NA	95% CI (0.91–1.59)	NA		NA	NA	NA	NA	NA	NA	NA	adjusted for gender, age, martial status, educational level, occupation, ethnicity, religion and migration status	NR	F,M	NR
4305	Individual	Demographic	Level of education	Primary (compared to no education)	Structured interview administered questionnaire; WHO STEPS survey tool	How	Fruit	Less than Daily Fruit Intake	Semi-quantitative FFQ; WHO STEPS survey tool; Questions covered frequency of consumption in a typical week and number of standard portions on days of consumption. A standard portion equals 80 g. Medium size fruits like an orange, an apple, a banana, a pear counted for one portion. Other fruits like half an avocado, half a large mango also formed one standard portion. Atypically very large waterme…	NA	NA	NA	Multivariable logistic regression	NA	0.55	NA	NA	NA	NA	95% CI (0.43–0.70)	NA		NA	NA	NA	NA	NA	<0.05	NA	adjusted for gender, age, martial status, educational level, occupation, ethnicity, religion and migration status	NR	F,M	NR
4305	Individual	Demographic	Level of education	Primary (compared to no education)	Structured interview administered questionnaire; WHO STEPS survey tool	How	Vegetables	Less than Daily Vegetable Intake	Semi-quantitative FFQ; WHO STEPS survey tool; Questions covered frequency of consumption in a typical week and number of standard portions on days of consumption. A standard portion equals 80 g. Medium size fruits like an orange, an apple, a banana, a pear counted for one portion. Other fruits like half an avocado, half a large mango also formed one standard portion. Atypically very large waterme…	NA	NA	NA	Multivariable logistic regression	NA	1.01	NA	NA	NA	NA	95% CI (0.87–1.17)	NA		NA	NA	NA	NA	NA	NA	NA	adjusted for gender, age, martial status, educational level, occupation, ethnicity, religion and migration status	NR	F,M	NR
4305	Individual	Demographic	Level of education	Primary (compared to no education)	Structured interview administered questionnaire; WHO STEPS survey tool	What	FV combined	Inadequate Fruit and Vegetable Intake	Semi-quantitative FFQ; WHO STEPS survey tool; Questions covered frequency of consumption in a typical week and number of standard portions on days of consumption. A standard portion equals 80 g. Medium size fruits like an orange, an apple, a banana, a pear counted for one portion. Other fruits like half an avocado, half a large mango also formed one standard portion. Atypically very large waterme…	NA	NA	NA	Multivariable logistic regression	NA	0.78	NA	NA	NA	NA	95% CI (0.64–0.95)	NA		NA	NA	NA	NA	NA	<0.05	NA	adjusted for gender, age, martial status, educational level, occupation, ethnicity, religion and migration status	NR	F,M	NR
4305	Individual	Demographic	Level of education	Secondary (compared to no education)	Structured interview administered questionnaire; WHO STEPS survey tool	How	Fruit	Less than Daily Fruit Intake	Semi-quantitative FFQ; WHO STEPS survey tool; Questions covered frequency of consumption in a typical week and number of standard portions on days of consumption. A standard portion equals 80 g. Medium size fruits like an orange, an apple, a banana, a pear counted for one portion. Other fruits like half an avocado, half a large mango also formed one standard portion. Atypically very large waterme…	NA	NA	NA	Multivariable logistic regression	NA	0.35	NA	NA	NA	NA	95% CI (0.27–0.46)	NA		NA	NA	NA	NA	NA	<0.05	NA	adjusted for gender, age, martial status, educational level, occupation, ethnicity, religion and migration status	NR	F,M	NR
4305	Individual	Demographic	Level of education	Secondary (compared to no education)	Structured interview administered questionnaire; WHO STEPS survey tool	How	Vegetables	Less than Daily Vegetable Intake	Semi-quantitative FFQ; WHO STEPS survey tool; Questions covered frequency of consumption in a typical week and number of standard portions on days of consumption. A standard portion equals 80 g. Medium size fruits like an orange, an apple, a banana, a pear counted for one portion. Other fruits like half an avocado, half a large mango also formed one standard portion. Atypically very large waterme…	NA	NA	NA	Multivariable logistic regression	NA	1.00	NA	NA	NA	NA	95% CI (0.85–1.19)	NA		NA	NA	NA	NA	NA	NA	NA	adjusted for gender, age, martial status, educational level, occupation, ethnicity, religion and migration status	NR	F,M	NR
4305	Individual	Demographic	Level of education	Secondary (compared to no education)	Structured interview administered questionnaire; WHO STEPS survey tool	What	FV combined	Inadequate Fruit and Vegetable Intake	Semi-quantitative FFQ; WHO STEPS survey tool; Questions covered frequency of consumption in a typical week and number of standard portions on days of consumption. A standard portion equals 80 g. Medium size fruits like an orange, an apple, a banana, a pear counted for one portion. Other fruits like half an avocado, half a large mango also formed one standard portion. Atypically very large waterme…	NA	NA	NA	Multivariable logistic regression	NA	0.67	NA	NA	NA	NA	95% CI (0.53–0.84)	NA		NA	NA	NA	NA	NA	<0.05	NA	adjusted for gender, age, martial status, educational level, occupation, ethnicity, religion and migration status	NR	F,M	NR
4305	Individual	Demographic	Level of education	Tertiary (compared to no education)	Structured interview administered questionnaire; WHO STEPS survey tool	How	Fruit	Less than Daily Fruit Intake	Semi-quantitative FFQ; WHO STEPS survey tool; Questions covered frequency of consumption in a typical week and number of standard portions on days of consumption. A standard portion equals 80 g. Medium size fruits like an orange, an apple, a banana, a pear counted for one portion. Other fruits like half an avocado, half a large mango also formed one standard portion. Atypically very large waterme…	NA	NA	NA	Multivariable logistic regression	NA	0.27	NA	NA	NA	NA	95% CI (0.19–0.40)	NA		NA	NA	NA	NA	NA	<0.05	NA	adjusted for gender, age, martial status, educational level, occupation, ethnicity, religion and migration status	NR	F,M	NR
4305	Individual	Demographic	Level of education	Tertiary (compared to no education)	Structured interview administered questionnaire; WHO STEPS survey tool	How	Vegetables	Less than Daily Vegetable Intake	Semi-quantitative FFQ; WHO STEPS survey tool; Questions covered frequency of consumption in a typical week and number of standard portions on days of consumption. A standard portion equals 80 g. Medium size fruits like an orange, an apple, a banana, a pear counted for one portion. Other fruits like half an avocado, half a large mango also formed one standard portion. Atypically very large waterme…	NA	NA	NA	Multivariable logistic regression	NA	0.94	NA	NA	NA	NA	95% CI (0.70–1.27)	NA		NA	NA	NA	NA	NA	NA	NA	adjusted for gender, age, martial status, educational level, occupation, ethnicity, religion and migration status	NR	F,M	NR
4305	Individual	Demographic	Level of education	Tertiary (compared to no education)	Structured interview administered questionnaire; WHO STEPS survey tool	What	FV combined	Inadequate Fruit and Vegetable Intake	Semi-quantitative FFQ; WHO STEPS survey tool; Questions covered frequency of consumption in a typical week and number of standard portions on days of consumption. A standard portion equals 80 g. Medium size fruits like an orange, an apple, a banana, a pear counted for one portion. Other fruits like half an avocado, half a large mango also formed one standard portion. Atypically very large waterme…	NA	NA	NA	Multivariable logistic regression	NA	0.61	NA	NA	NA	NA	95% CI (0.43–0.88)	NA		NA	NA	NA	NA	NA	NA	NA	adjusted for gender, age, martial status, educational level, occupation, ethnicity, religion and migration status	NR	F,M	NR
4305	Individual	Demographic	Occupation	Small business (compared to Farming/Livestock/Fishing)	Structured interview administered questionnaire; WHO STEPS survey tool	How	Fruit	Less than Daily Fruit Intake	Semi-quantitative FFQ; WHO STEPS survey tool; Questions covered frequency of consumption in a typical week and number of standard portions on days of consumption. A standard portion equals 80 g. Medium size fruits like an orange, an apple, a banana, a pear counted for one portion. Other fruits like half an avocado, half a large mango also formed one standard portion. Atypically very large waterme…	NA	NA	NA	Multivariable logistic regression	NA	0.69	NA	NA	NA	NA	95% CI (0.56–0.84)	NA		NA	NA	NA	NA	NA	<0.05	NA	adjusted for gender, age, martial status, educational level, occupation, ethnicity, religion and migration status	NR	F,M	NR
4305	Individual	Demographic	Occupation	Small business (compared to Farming/Livestock/Fishing)	Structured interview administered questionnaire; WHO STEPS survey tool	How	Vegetables	Less than Daily Vegetable Intake	Semi-quantitative FFQ; WHO STEPS survey tool; Questions covered frequency of consumption in a typical week and number of standard portions on days of consumption. A standard portion equals 80 g. Medium size fruits like an orange, an apple, a banana, a pear counted for one portion. Other fruits like half an avocado, half a large mango also formed one standard portion. Atypically very large waterme…	NA	NA	NA	Multivariable logistic regression	NA	1.16	NA	NA	NA	NA	95% CI (1.00–1.34)	NA		NA	NA	NA	NA	NA	NA	NA	adjusted for gender, age, martial status, educational level, occupation, ethnicity, religion and migration status	NR	F,M	NR
4305	Individual	Demographic	Occupation	Small business (compared to Farming/Livestock/Fishing)	Structured interview administered questionnaire; WHO STEPS survey tool	What	FV combined	Inadequate Fruit and Vegetable Intake	Semi-quantitative FFQ; WHO STEPS survey tool; Questions covered frequency of consumption in a typical week and number of standard portions on days of consumption. A standard portion equals 80 g. Medium size fruits like an orange, an apple, a banana, a pear counted for one portion. Other fruits like half an avocado, half a large mango also formed one standard portion. Atypically very large waterme…	NA	NA	NA	Multivariable logistic regression	NA	0.84	NA	NA	NA	NA	95% CI (0.69–1.00)	NA		NA	NA	NA	NA	NA	NA	NA	adjusted for gender, age, martial status, educational level, occupation, ethnicity, religion and migration status	NR	F,M	NR
4305	Individual	Demographic	Occupation	Large business (compared to Farming/Livestock/Fishing)	Structured interview administered questionnaire; WHO STEPS survey tool	How	Fruit	Less than Daily Fruit Intake	Semi-quantitative FFQ; WHO STEPS survey tool; Questions covered frequency of consumption in a typical week and number of standard portions on days of consumption. A standard portion equals 80 g. Medium size fruits like an orange, an apple, a banana, a pear counted for one portion. Other fruits like half an avocado, half a large mango also formed one standard portion. Atypically very large waterme…	NA	NA	NA	Multivariable logistic regression	NA	0.39	NA	NA	NA	NA	95% CI (0.25-0.63)	NA		NA	NA	NA	NA	NA	<0.05	NA	adjusted for gender, age, martial status, educational level, occupation, ethnicity, religion and migration status	NR	F,M	NR
4305	Individual	Demographic	Occupation	Large business (compared to Farming/Livestock/Fishing)	Structured interview administered questionnaire; WHO STEPS survey tool	How	Vegetables	Less than Daily Vegetable Intake	Semi-quantitative FFQ; WHO STEPS survey tool; Questions covered frequency of consumption in a typical week and number of standard portions on days of consumption. A standard portion equals 80 g. Medium size fruits like an orange, an apple, a banana, a pear counted for one portion. Other fruits like half an avocado, half a large mango also formed one standard portion. Atypically very large waterme…	NA	NA	NA	Multivariable logistic regression	NA	0.75	NA	NA	NA	NA	95% CI (0.49-1.15)	NA		NA	NA	NA	NA	NA	NA	NA	adjusted for gender, age, martial status, educational level, occupation, ethnicity, religion and migration status	NR	F,M	NR
4305	Individual	Demographic	Occupation	Large business (compared to Farming/Livestock/Fishing)	Structured interview administered questionnaire; WHO STEPS survey tool	What	FV combined	Inadequate Fruit and Vegetable Intake	Semi-quantitative FFQ; WHO STEPS survey tool; Questions covered frequency of consumption in a typical week and number of standard portions on days of consumption. A standard portion equals 80 g. Medium size fruits like an orange, an apple, a banana, a pear counted for one portion. Other fruits like half an avocado, half a large mango also formed one standard portion. Atypically very large waterme…	NA	NA	NA	Multivariable logistic regression	NA	0.50	NA	NA	NA	NA	95% CI (0.32-0.83)	NA		NA	NA	NA	NA	NA	<0.05	NA	adjusted for gender, age, martial status, educational level, occupation, ethnicity, religion and migration status	NR	F,M	NR
4305	Individual	Demographic	Occupation	Professionals (compared to Farming/Livestock/Fishing)	Structured interview administered questionnaire; WHO STEPS survey tool	How	Fruit	Less than Daily Fruit Intake	Semi-quantitative FFQ; WHO STEPS survey tool; Questions covered frequency of consumption in a typical week and number of standard portions on days of consumption. A standard portion equals 80 g. Medium size fruits like an orange, an apple, a banana, a pear counted for one portion. Other fruits like half an avocado, half a large mango also formed one standard portion. Atypically very large waterme…	NA	NA	NA	Multivariable logistic regression	NA	0.51	NA	NA	NA	NA	95% CI (0.39-0.68)	NA		NA	NA	NA	NA	NA	<0.05	NA	adjusted for gender, age, martial status, educational level, occupation, ethnicity, religion and migration status	NR	F,M	NR
4305	Individual	Demographic	Occupation	Professionals (compared to Farming/Livestock/Fishing)	Structured interview administered questionnaire; WHO STEPS survey tool	How	Vegetables	Less than Daily Vegetable Intake	Semi-quantitative FFQ; WHO STEPS survey tool; Questions covered frequency of consumption in a typical week and number of standard portions on days of consumption. A standard portion equals 80 g. Medium size fruits like an orange, an apple, a banana, a pear counted for one portion. Other fruits like half an avocado, half a large mango also formed one standard portion. Atypically very large waterme…	NA	NA	NA	Multivariable logistic regression	NA	1.00	NA	NA	NA	NA	95% CI (0.79-1.28)	NA		NA	NA	NA	NA	NA	NA	NA	adjusted for gender, age, martial status, educational level, occupation, ethnicity, religion and migration status	NR	F,M	NR
4305	Individual	Demographic	Occupation	Professionals (compared to Farming/Livestock/Fishing)	Structured interview administered questionnaire; WHO STEPS survey tool	What	FV combined	Inadequate Fruit and Vegetable Intake	Semi-quantitative FFQ; WHO STEPS survey tool; Questions covered frequency of consumption in a typical week and number of standard portions on days of consumption. A standard portion equals 80 g. Medium size fruits like an orange, an apple, a banana, a pear counted for one portion. Other fruits like half an avocado, half a large mango also formed one standard portion. Atypically very large waterme…	NA	NA	NA	Multivariable logistic regression	NA	0.66	NA	NA	NA	NA	95% CI (0.50-0.86)	NA		NA	NA	NA	NA	NA	<0.05	NA	adjusted for gender, age, martial status, educational level, occupation, ethnicity, religion and migration status	NR	F,M	NR
4305	Individual	Demographic	Occupation	Skilled manual workers & drivers (compared to Farming/Livestock/Fishing)	Structured interview administered questionnaire; WHO STEPS survey tool	How	Fruit	Less than Daily Fruit Intake	Semi-quantitative FFQ; WHO STEPS survey tool; Questions covered frequency of consumption in a typical week and number of standard portions on days of consumption. A standard portion equals 80 g. Medium size fruits like an orange, an apple, a banana, a pear counted for one portion. Other fruits like half an avocado, half a large mango also formed one standard portion. Atypically very large waterme…	NA	NA	NA	Multivariable logistic regression	NA	0.61	NA	NA	NA	NA	95% CI (0.48-0.78)	NA		NA	NA	NA	NA	NA	<0.05	NA	adjusted for gender, age, martial status, educational level, occupation, ethnicity, religion and migration status	NR	F,M	NR
4305	Individual	Demographic	Occupation	Skilled manual workers & drivers (compared to Farming/Livestock/Fishing)	Structured interview administered questionnaire; WHO STEPS survey tool	How	Vegetables	Less than Daily Vegetable Intake	Semi-quantitative FFQ; WHO STEPS survey tool; Questions covered frequency of consumption in a typical week and number of standard portions on days of consumption. A standard portion equals 80 g. Medium size fruits like an orange, an apple, a banana, a pear counted for one portion. Other fruits like half an avocado, half a large mango also formed one standard portion. Atypically very large waterme…	NA	NA	NA	Multivariable logistic regression	NA	1.25	NA	NA	NA	NA	95% CI (1.03-1.51)	NA		NA	NA	NA	NA	NA	<0.05	NA	adjusted for gender, age, martial status, educational level, occupation, ethnicity, religion and migration status	NR	F,M	NR
4305	Individual	Demographic	Occupation	Skilled manual workers & drivers(compared to Farming/Livestock/Fishing)	Structured interview administered questionnaire; WHO STEPS survey tool	What	FV combined	Inadequate Fruit and Vegetable Intake	Semi-quantitative FFQ; WHO STEPS survey tool; Questions covered frequency of consumption in a typical week and number of standard portions on days of consumption. A standard portion equals 80 g. Medium size fruits like an orange, an apple, a banana, a pear counted for one portion. Other fruits like half an avocado, half a large mango also formed one standard portion. Atypically very large waterme…	NA	NA	NA	Multivariable logistic regression	NA	0.87	NA	NA	NA	NA	95% CI (0.68-1.09)	NA		NA	NA	NA	NA	NA	NA	NA	adjusted for gender, age, martial status, educational level, occupation, ethnicity, religion and migration status	NR	F,M	NR
4305	Individual	Demographic	Occupation	Unskilled laborers & bar workers (compared to Farming/Livestock/Fishing)	Structured interview administered questionnaire; WHO STEPS survey tool	How	Fruit	Less than Daily Fruit Intake	Semi-quantitative FFQ; WHO STEPS survey tool; Questions covered frequency of consumption in a typical week and number of standard portions on days of consumption. A standard portion equals 80 g. Medium size fruits like an orange, an apple, a banana, a pear counted for one portion. Other fruits like half an avocado, half a large mango also formed one standard portion. Atypically very large waterme…	NA	NA	NA	Multivariable logistic regression	NA	0.90	NA	NA	NA	NA	95% CI (0.65-1.25)	NA		NA	NA	NA	NA	NA	NA	NA	adjusted for gender, age, martial status, educational level, occupation, ethnicity, religion and migration status	NR	F,M	NR
4305	Individual	Demographic	Occupation	Unskilled laborers & bar workers (compared to Farming/Livestock/Fishing)	Structured interview administered questionnaire; WHO STEPS survey tool	How	Vegetables	Less than Daily Vegetable Intake	Semi-quantitative FFQ; WHO STEPS survey tool; Questions covered frequency of consumption in a typical week and number of standard portions on days of consumption. A standard portion equals 80 g. Medium size fruits like an orange, an apple, a banana, a pear counted for one portion. Other fruits like half an avocado, half a large mango also formed one standard portion. Atypically very large waterme…	NA	NA	NA	Multivariable logistic regression	NA	1.28	NA	NA	NA	NA	95% CI (1.02-1.60)	NA		NA	NA	NA	NA	NA	<0.05	NA	adjusted for gender, age, martial status, educational level, occupation, ethnicity, religion and migration status	NR	F,M	NR
4305	Individual	Demographic	Occupation	Unskilled laborers & bar workers (compared to Farming/Livestock/Fishing)	Structured interview administered questionnaire; WHO STEPS survey tool	What	FV combined	Inadequate Fruit and Vegetable Intake	Semi-quantitative FFQ; WHO STEPS survey tool; Questions covered frequency of consumption in a typical week and number of standard portions on days of consumption. A standard portion equals 80 g. Medium size fruits like an orange, an apple, a banana, a pear counted for one portion. Other fruits like half an avocado, half a large mango also formed one standard portion. Atypically very large waterme…	NA	NA	NA	Multivariable logistic regression	NA	1.26	NA	NA	NA	NA	95% CI (0.92-1.72)	NA		NA	NA	NA	NA	NA	NA	NA	adjusted for gender, age, martial status, educational level, occupation, ethnicity, religion and migration status	NR	F,M	NR
4305	Individual	Demographic	Occupation	Not working (compared to Farming/Livestock/Fishing)	Structured interview administered questionnaire; WHO STEPS survey tool	How	Fruit	Less than Daily Fruit Intake	Semi-quantitative FFQ; WHO STEPS survey tool; Questions covered frequency of consumption in a typical week and number of standard portions on days of consumption. A standard portion equals 80 g. Medium size fruits like an orange, an apple, a banana, a pear counted for one portion. Other fruits like half an avocado, half a large mango also formed one standard portion. Atypically very large waterme…	NA	NA	NA	Multivariable logistic regression	NA	0.99	NA	NA	NA	NA	95% CI (0.81-1.20)	NA		NA	NA	NA	NA	NA	NA	NA	adjusted for gender, age, martial status, educational level, occupation, ethnicity, religion and migration status	NR	F,M	NR
4305	Individual	Demographic	Occupation	Not working (compared to Farming/Livestock/Fishing)	Structured interview administered questionnaire; WHO STEPS survey tool	How	Vegetables	Less than Daily Vegetable Intake	Semi-quantitative FFQ; WHO STEPS survey tool; Questions covered frequency of consumption in a typical week and number of standard portions on days of consumption. A standard portion equals 80 g. Medium size fruits like an orange, an apple, a banana, a pear counted for one portion. Other fruits like half an avocado, half a large mango also formed one standard portion. Atypically very large waterme…	NA	NA	NA	Multivariable logistic regression	NA	1.46	NA	NA	NA	NA	95% CI (1.27-1.66)	NA		NA	NA	NA	NA	NA	<0.05	NA	adjusted for gender, age, martial status, educational level, occupation, ethnicity, religion and migration status	NR	F,M	NR
4305	Individual	Demographic	Occupation	Not working (compared to Farming/Livestock/Fishing)	Structured interview administered questionnaire; WHO STEPS survey tool	What	FV combined	Inadequate Fruit and Vegetable Intake	Semi-quantitative FFQ; WHO STEPS survey tool; Questions covered frequency of consumption in a typical week and number of standard portions on days of consumption. A standard portion equals 80 g. Medium size fruits like an orange, an apple, a banana, a pear counted for one portion. Other fruits like half an avocado, half a large mango also formed one standard portion. Atypically very large waterme…	NA	NA	NA	Multivariable logistic regression	NA	1.28	NA	NA	NA	NA	95% CI (1.07-1.52)	NA		NA	NA	NA	NA	NA	<0.05	NA	adjusted for gender, age, martial status, educational level, occupation, ethnicity, religion and migration status	NR	F,M	NR
4305	Individual	Demographic	Ethnicity	Iringa (compared to Morogoro)	Structured interview administered questionnaire; WHO STEPS survey tool	How	Fruit	Less than Daily Fruit Intake	Semi-quantitative FFQ; WHO STEPS survey tool; Questions covered frequency of consumption in a typical week and number of standard portions on days of consumption. A standard portion equals 80 g. Medium size fruits like an orange, an apple, a banana, a pear counted for one portion. Other fruits like half an avocado, half a large mango also formed one standard portion. Atypically very large waterme…	NA	NA	NA	Multivariable logistic regression	NA	1.03	NA	NA	NA	NA	95% CI (0.83–1.28)	NA		NA	NA	NA	NA	NA	NA	NA	adjusted for gender, age, martial status, educational level, occupation, ethnicity, religion and migration status	NR	F,M	NR
4305	Individual	Demographic	Ethnicity	Iringa (compared to Morogoro)	Structured interview administered questionnaire; WHO STEPS survey tool	How	Vegetables	Less than Daily Vegetable Intake	Semi-quantitative FFQ; WHO STEPS survey tool; Questions covered frequency of consumption in a typical week and number of standard portions on days of consumption. A standard portion equals 80 g. Medium size fruits like an orange, an apple, a banana, a pear counted for one portion. Other fruits like half an avocado, half a large mango also formed one standard portion. Atypically very large waterme…	NA	NA	NA	Multivariable logistic regression	NA	1.31	NA	NA	NA	NA	95% CI (1.12–1.52)	NA		NA	NA	NA	NA	NA	<0.05	NA	adjusted for gender, age, martial status, educational level, occupation, ethnicity, religion and migration status	NR	F,M	NR
4305	Individual	Demographic	Ethnicity	Iringa (compared to Morogoro)	Structured interview administered questionnaire; WHO STEPS survey tool	What	FV combined	Inadequate Fruit and Vegetable Intake	Semi-quantitative FFQ; WHO STEPS survey tool; Questions covered frequency of consumption in a typical week and number of standard portions on days of consumption. A standard portion equals 80 g. Medium size fruits like an orange, an apple, a banana, a pear counted for one portion. Other fruits like half an avocado, half a large mango also formed one standard portion. Atypically very large waterme…	NA	NA	NA	Multivariable logistic regression	NA	1.08	NA	NA	NA	NA	95% CI (0.88–1.32)	NA		NA	NA	NA	NA	NA	NA	NA	adjusted for gender, age, martial status, educational level, occupation, ethnicity, religion and migration status	NR	F,M	NR
4305	Individual	Demographic	Ethnicity	Shinyanga/Mwanza/Tabora (compared to Morogoro)	Structured interview administered questionnaire; WHO STEPS survey tool	How	Fruit	Less than Daily Fruit Intake	Semi-quantitative FFQ; WHO STEPS survey tool; Questions covered frequency of consumption in a typical week and number of standard portions on days of consumption. A standard portion equals 80 g. Medium size fruits like an orange, an apple, a banana, a pear counted for one portion. Other fruits like half an avocado, half a large mango also formed one standard portion. Atypically very large waterme…	NA	NA	NA	Multivariable logistic regression	NA	1.06	NA	NA	NA	NA	95% CI (0.80–1.41)	NA		NA	NA	NA	NA	NA	NA	NA	adjusted for gender, age, martial status, educational level, occupation, ethnicity, religion and migration status	NR	F,M	NR
4305	Individual	Demographic	Ethnicity	Shinyanga/Mwanza/Tabora (compared to Morogoro)	Structured interview administered questionnaire; WHO STEPS survey tool	How	Vegetables	Less than Daily Vegetable Intake	Semi-quantitative FFQ; WHO STEPS survey tool; Questions covered frequency of consumption in a typical week and number of standard portions on days of consumption. A standard portion equals 80 g. Medium size fruits like an orange, an apple, a banana, a pear counted for one portion. Other fruits like half an avocado, half a large mango also formed one standard portion. Atypically very large waterme…	NA	NA	NA	Multivariable logistic regression	NA	1.78	NA	NA	NA	NA	95% CI (1.45–2.21)	NA		NA	NA	NA	NA	NA	<0.05	NA	adjusted for gender, age, martial status, educational level, occupation, ethnicity, religion and migration status	NR	F,M	NR
4305	Individual	Demographic	Ethnicity	Shinyanga/Mwanza/Tabora (compared to Morogoro)	Structured interview administered questionnaire; WHO STEPS survey tool	What	FV combined	Inadequate Fruit and Vegetable Intake	Semi-quantitative FFQ; WHO STEPS survey tool; Questions covered frequency of consumption in a typical week and number of standard portions on days of consumption. A standard portion equals 80 g. Medium size fruits like an orange, an apple, a banana, a pear counted for one portion. Other fruits like half an avocado, half a large mango also formed one standard portion. Atypically very large waterme…	NA	NA	NA	Multivariable logistic regression	NA	1.14	NA	NA	NA	NA	95% CI (0.87–1.49)	NA		NA	NA	NA	NA	NA	NA	NA	adjusted for gender, age, martial status, educational level, occupation, ethnicity, religion and migration status	NR	F,M	NR
4305	Individual	Demographic	Ethnicity	Kilimanjaro (compared to Morogoro)	Structured interview administered questionnaire; WHO STEPS survey tool	How	Fruit	Less than Daily Fruit Intake	Semi-quantitative FFQ; WHO STEPS survey tool; Questions covered frequency of consumption in a typical week and number of standard portions on days of consumption. A standard portion equals 80 g. Medium size fruits like an orange, an apple, a banana, a pear counted for one portion. Other fruits like half an avocado, half a large mango also formed one standard portion. Atypically very large waterme…	NA	NA	NA	Multivariable logistic regression	NA	0.66	NA	NA	NA	NA	95% CI (0.48–0.91)	NA		NA	NA	NA	NA	NA	<0.05	NA	adjusted for gender, age, martial status, educational level, occupation, ethnicity, religion and migration status	NR	F,M	NR
4305	Individual	Demographic	Ethnicity	Kilimanjaro (compared to Morogoro)	Structured interview administered questionnaire; WHO STEPS survey tool	How	Vegetables	Less than Daily Vegetable Intake	Semi-quantitative FFQ; WHO STEPS survey tool; Questions covered frequency of consumption in a typical week and number of standard portions on days of consumption. A standard portion equals 80 g. Medium size fruits like an orange, an apple, a banana, a pear counted for one portion. Other fruits like half an avocado, half a large mango also formed one standard portion. Atypically very large waterme…	NA	NA	NA	Multivariable logistic regression	NA	1.39	NA	NA	NA	NA	95% CI (1.06–1.82)	NA		NA	NA	NA	NA	NA	<0.05	NA	adjusted for gender, age, martial status, educational level, occupation, ethnicity, religion and migration status	NR	F,M	NR
4305	Individual	Demographic	Ethnicity	Kilimanjaro (compared to Morogoro)	Structured interview administered questionnaire; WHO STEPS survey tool	What	FV combined	Inadequate Fruit and Vegetable Intake	Semi-quantitative FFQ; WHO STEPS survey tool; Questions covered frequency of consumption in a typical week and number of standard portions on days of consumption. A standard portion equals 80 g. Medium size fruits like an orange, an apple, a banana, a pear counted for one portion. Other fruits like half an avocado, half a large mango also formed one standard portion. Atypically very large waterme…	NA	NA	NA	Multivariable logistic regression	NA	0.83	NA	NA	NA	NA	95% CI (0.60–1.14)	NA		NA	NA	NA	NA	NA	NA	NA	adjusted for gender, age, martial status, educational level, occupation, ethnicity, religion and migration status	NR	F,M	NR
4305	Individual	Demographic	Ethnicity	Ruvuma (compared to Morogoro)	Structured interview administered questionnaire; WHO STEPS survey tool	How	Fruit	Less than Daily Fruit Intake	Semi-quantitative FFQ; WHO STEPS survey tool; Questions covered frequency of consumption in a typical week and number of standard portions on days of consumption. A standard portion equals 80 g. Medium size fruits like an orange, an apple, a banana, a pear counted for one portion. Other fruits like half an avocado, half a large mango also formed one standard portion. Atypically very large waterme…	NA	NA	NA	Multivariable logistic regression	NA	1.98	NA	NA	NA	NA	95% CI (0.81–1.18)	NA		NA	NA	NA	NA	NA	NA	NA	adjusted for gender, age, martial status, educational level, occupation, ethnicity, religion and migration status	NR	F,M	NR
4305	Individual	Demographic	Ethnicity	Ruvuma (compared to Morogoro)	Structured interview administered questionnaire; WHO STEPS survey tool	How	Vegetables	Less than Daily Vegetable Intake	Semi-quantitative FFQ; WHO STEPS survey tool; Questions covered frequency of consumption in a typical week and number of standard portions on days of consumption. A standard portion equals 80 g. Medium size fruits like an orange, an apple, a banana, a pear counted for one portion. Other fruits like half an avocado, half a large mango also formed one standard portion. Atypically very large waterme…	NA	NA	NA	Multivariable logistic regression	NA	1.09	NA	NA	NA	NA	95% CI (0.95–1.25)	NA		NA	NA	NA	NA	NA	NA	NA	adjusted for gender, age, martial status, educational level, occupation, ethnicity, religion and migration status	NR	F,M	NR
4305	Individual	Demographic	Ethnicity	Ruvuma (compared to Morogoro)	Structured interview administered questionnaire; WHO STEPS survey tool	What	FV combined	Inadequate Fruit and Vegetable Intake	Semi-quantitative FFQ; WHO STEPS survey tool; Questions covered frequency of consumption in a typical week and number of standard portions on days of consumption. A standard portion equals 80 g. Medium size fruits like an orange, an apple, a banana, a pear counted for one portion. Other fruits like half an avocado, half a large mango also formed one standard portion. Atypically very large waterme…	NA	NA	NA	Multivariable logistic regression	NA	0.94	NA	NA	NA	NA	95% CI (0.79–.12)	NA		NA	NA	NA	NA	NA	<0.05	NA	adjusted for gender, age, martial status, educational level, occupation, ethnicity, religion and migration status	NR	F,M	NR
4305	Individual	Demographic	Ethnicity	Coast (compared to Morogoro)	Structured interview administered questionnaire; WHO STEPS survey tool	How	Fruit	Less than Daily Fruit Intake	Semi-quantitative FFQ; WHO STEPS survey tool; Questions covered frequency of consumption in a typical week and number of standard portions on days of consumption. A standard portion equals 80 g. Medium size fruits like an orange, an apple, a banana, a pear counted for one portion. Other fruits like half an avocado, half a large mango also formed one standard portion. Atypically very large waterme…	NA	NA	NA	Multivariable logistic regression	NA	0.96	NA	NA	NA	NA	95% CI (0.72–1.27)	NA		NA	NA	NA	NA	NA	NA	NA	adjusted for gender, age, martial status, educational level, occupation, ethnicity, religion and migration status	NR	F,M	NR
4305	Individual	Demographic	Ethnicity	Coast (compared to Morogoro)	Structured interview administered questionnaire; WHO STEPS survey tool	How	Vegetables	Less than Daily Vegetable Intake	Semi-quantitative FFQ; WHO STEPS survey tool; Questions covered frequency of consumption in a typical week and number of standard portions on days of consumption. A standard portion equals 80 g. Medium size fruits like an orange, an apple, a banana, a pear counted for one portion. Other fruits like half an avocado, half a large mango also formed one standard portion. Atypically very large waterme…	NA	NA	NA	Multivariable logistic regression	NA	1.06	NA	NA	NA	NA	95% CI (0.87–1.30)	NA		NA	NA	NA	NA	NA	NA	NA	adjusted for gender, age, martial status, educational level, occupation, ethnicity, religion and migration status	NR	F,M	NR
4305	Individual	Demographic	Ethnicity	Coast (compared to Morogoro)	Structured interview administered questionnaire; WHO STEPS survey tool	What	FV combined	Inadequate Fruit and Vegetable Intake	Semi-quantitative FFQ; WHO STEPS survey tool; Questions covered frequency of consumption in a typical week and number of standard portions on days of consumption. A standard portion equals 80 g. Medium size fruits like an orange, an apple, a banana, a pear counted for one portion. Other fruits like half an avocado, half a large mango also formed one standard portion. Atypically very large waterme…	NA	NA	NA	Multivariable logistic regression	NA	1.13	NA	NA	NA	NA	95% CI (0.86–1.47)	NA		NA	NA	NA	NA	NA	NA	NA	adjusted for gender, age, martial status, educational level, occupation, ethnicity, religion and migration status	NR	F,M	NR
4305	Individual	Demographic	Ethnicity	Mbeya (compared to Morogoro)	Structured interview administered questionnaire; WHO STEPS survey tool	How	Fruit	Less than Daily Fruit Intake	Semi-quantitative FFQ; WHO STEPS survey tool; Questions covered frequency of consumption in a typical week and number of standard portions on days of consumption. A standard portion equals 80 g. Medium size fruits like an orange, an apple, a banana, a pear counted for one portion. Other fruits like half an avocado, half a large mango also formed one standard portion. Atypically very large waterme…	NA	NA	NA	Multivariable logistic regression	NA	0.91	NA	NA	NA	NA	95% CI (0.56–1.48)	NA		NA	NA	NA	NA	NA	NA	NA	adjusted for gender, age, martial status, educational level, occupation, ethnicity, religion and migration status	NR	F,M	NR
4305	Individual	Demographic	Ethnicity	Mbeya (compared to Morogoro)	Structured interview administered questionnaire; WHO STEPS survey tool	How	Vegetables	Less than Daily Vegetable Intake	Semi-quantitative FFQ; WHO STEPS survey tool; Questions covered frequency of consumption in a typical week and number of standard portions on days of consumption. A standard portion equals 80 g. Medium size fruits like an orange, an apple, a banana, a pear counted for one portion. Other fruits like half an avocado, half a large mango also formed one standard portion. Atypically very large waterme…	NA	NA	NA	Multivariable logistic regression	NA	1.79	NA	NA	NA	NA	95% CI (1.20–2.64)	NA		NA	NA	NA	NA	NA	<0.05	NA	adjusted for gender, age, martial status, educational level, occupation, ethnicity, religion and migration status	NR	F,M	NR
4305	Individual	Demographic	Ethnicity	Mbeya (compared to Morogoro)	Structured interview administered questionnaire; WHO STEPS survey tool	What	FV combined	Inadequate Fruit and Vegetable Intake	Semi-quantitative FFQ; WHO STEPS survey tool; Questions covered frequency of consumption in a typical week and number of standard portions on days of consumption. A standard portion equals 80 g. Medium size fruits like an orange, an apple, a banana, a pear counted for one portion. Other fruits like half an avocado, half a large mango also formed one standard portion. Atypically very large waterme…	NA	NA	NA	Multivariable logistic regression	NA	1.43	NA	NA	NA	NA	95% CI (0.83–2.46)	NA		NA	NA	NA	NA	NA	NA	NA	adjusted for gender, age, martial status, educational level, occupation, ethnicity, religion and migration status	NR	F,M	NR
4305	Individual	Demographic	Ethnicity	Other (compared to Morogoro)	Structured interview administered questionnaire; WHO STEPS survey tool	How	Fruit	Less than Daily Fruit Intake	Semi-quantitative FFQ; WHO STEPS survey tool; Questions covered frequency of consumption in a typical week and number of standard portions on days of consumption. A standard portion equals 80 g. Medium size fruits like an orange, an apple, a banana, a pear counted for one portion. Other fruits like half an avocado, half a large mango also formed one standard portion. Atypically very large waterme…	NA	NA	NA	Multivariable logistic regression	NA	0.79	NA	NA	NA	NA	95% CI (0.65–0.96)	NA		NA	NA	NA	NA	NA	<0.05	NA	adjusted for gender, age, martial status, educational level, occupation, ethnicity, religion and migration status	NR	F,M	NR
4305	Individual	Demographic	Ethnicity	Other (compared to Morogoro)	Structured interview administered questionnaire; WHO STEPS survey tool	How	Vegetables	Less than Daily Vegetable Intake	Semi-quantitative FFQ; WHO STEPS survey tool; Questions covered frequency of consumption in a typical week and number of standard portions on days of consumption. A standard portion equals 80 g. Medium size fruits like an orange, an apple, a banana, a pear counted for one portion. Other fruits like half an avocado, half a large mango also formed one standard portion. Atypically very large waterme…	NA	NA	NA	Multivariable logistic regression	NA	1.18	NA	NA	NA	NA	95% CI (1.01–1.37)	NA		NA	NA	NA	NA	NA	<0.05	NA	adjusted for gender, age, martial status, educational level, occupation, ethnicity, religion and migration status	NR	F,M	NR
4305	Individual	Demographic	Ethnicity	Other (compared to Morogoro)	Structured interview administered questionnaire; WHO STEPS survey tool	What	FV combined	Inadequate Fruit and Vegetable Intake	Semi-quantitative FFQ; WHO STEPS survey tool; Questions covered frequency of consumption in a typical week and number of standard portions on days of consumption. A standard portion equals 80 g. Medium size fruits like an orange, an apple, a banana, a pear counted for one portion. Other fruits like half an avocado, half a large mango also formed one standard portion. Atypically very large waterme…	NA	NA	NA	Multivariable logistic regression	NA	1.07	NA	NA	NA	NA	95% CI (0.88–1.31)	NA		NA	NA	NA	NA	NA	NA	NA	adjusted for gender, age, martial status, educational level, occupation, ethnicity, religion and migration status	NR	F,M	NR
4305	Macro	Societal and cultural norms	Religion	Catholic (compared to Muslim)	Structured interview administered questionnaire; WHO STEPS survey tool	How	Fruit	Less than Daily Fruit Intake	Semi-quantitative FFQ; WHO STEPS survey tool; Questions covered frequency of consumption in a typical week and number of standard portions on days of consumption. A standard portion equals 80 g. Medium size fruits like an orange, an apple, a banana, a pear counted for one portion. Other fruits like half an avocado, half a large mango also formed one standard portion. Atypically very large waterme…	NA	NA	NA	Multivariable logistic regression	NA	1.12	NA	NA	NA	NA	95% CI (0.97–1.28)	NA		NA	NA	NA	NA	NA	<0.05	NA	adjusted for gender, age, martial status, educational level, occupation, ethnicity, religion and migration status	NR	F,M	NR
4305	Macro	Societal and cultural norms	Religion	Catholic (compared to Muslim)	Structured interview administered questionnaire; WHO STEPS survey tool	How	Vegetables	Less than Daily Fruit Intake	Semi-quantitative FFQ; WHO STEPS survey tool; Questions covered frequency of consumption in a typical week and number of standard portions on days of consumption. A standard portion equals 80 g. Medium size fruits like an orange, an apple, a banana, a pear counted for one portion. Other fruits like half an avocado, half a large mango also formed one standard portion. Atypically very large waterme…	NA	NA	NA	Multivariable logistic regression	NA	0.97	NA	NA	NA	NA	95% CI (0.88–1.08)	NA		NA	NA	NA	NA	NA	<0.05	NA	adjusted for gender, age, martial status, educational level, occupation, ethnicity, religion and migration status	NR	F,M	NR
4305	Macro	Societal and cultural norms	Religion	Catholic (compared to Muslim)	Structured interview administered questionnaire; WHO STEPS survey tool	What	FV combined	Inadequate Fruit and Vegetable Intake	Semi-quantitative FFQ; WHO STEPS survey tool; Questions covered frequency of consumption in a typical week and number of standard portions on days of consumption. A standard portion equals 80 g. Medium size fruits like an orange, an apple, a banana, a pear counted for one portion. Other fruits like half an avocado, half a large mango also formed one standard portion. Atypically very large waterme…	NA	NA	NA	Multivariable logistic regression	NA	1.06	NA	NA	NA	NA	95% CI (0.93–1.21)	NA		NA	NA	NA	NA	NA	<0.05	NA	adjusted for gender, age, martial status, educational level, occupation, ethnicity, religion and migration status	NR	F,M	NR
4305	Macro	Societal and cultural norms	Religion	Lutheran (compared to Muslim)	Structured interview administered questionnaire; WHO STEPS survey tool	How	Fruit	Less than Daily Vegetable Intake	Semi-quantitative FFQ; WHO STEPS survey tool; Questions covered frequency of consumption in a typical week and number of standard portions on days of consumption. A standard portion equals 80 g. Medium size fruits like an orange, an apple, a banana, a pear counted for one portion. Other fruits like half an avocado, half a large mango also formed one standard portion. Atypically very large waterme…	NA	NA	NA	Multivariable logistic regression	NA	0.69	NA	NA	NA	NA	95% CI (0.46–1.03)	NA		NA	NA	NA	NA	NA	<0.05	NA	adjusted for gender, age, martial status, educational level, occupation, ethnicity, religion and migration status	NR	F,M	NR
4305	Macro	Societal and cultural norms	Religion	Lutheran (compared to Muslim)	Structured interview administered questionnaire; WHO STEPS survey tool	How	Vegetables	Less than Daily Vegetable Intake	Semi-quantitative FFQ; WHO STEPS survey tool; Questions covered frequency of consumption in a typical week and number of standard portions on days of consumption. A standard portion equals 80 g. Medium size fruits like an orange, an apple, a banana, a pear counted for one portion. Other fruits like half an avocado, half a large mango also formed one standard portion. Atypically very large waterme…	NA	NA	NA	Multivariable logistic regression	NA	0.68	NA	NA	NA	NA	95% CI (0.48–0.97)	NA		NA	NA	NA	NA	NA	<0.05	NA	adjusted for gender, age, martial status, educational level, occupation, ethnicity, religion and migration status	NR	F,M	NR
4305	Macro	Societal and cultural norms	Religion	Lutheran (compared to Muslim)	Structured interview administered questionnaire; WHO STEPS survey tool	What	FV combined	Inadequate Fruit and Vegetable Intake	Semi-quantitative FFQ; WHO STEPS survey tool; Questions covered frequency of consumption in a typical week and number of standard portions on days of consumption. A standard portion equals 80 g. Medium size fruits like an orange, an apple, a banana, a pear counted for one portion. Other fruits like half an avocado, half a large mango also formed one standard portion. Atypically very large waterme…	NA	NA	NA	Multivariable logistic regression	NA	1.12	NA	NA	NA	NA	95% CI (0.70–1.77)	NA		NA	NA	NA	NA	NA	<0.05	NA	adjusted for gender, age, martial status, educational level, occupation, ethnicity, religion and migration status	NR	F,M	NR
4305	Macro	Societal and cultural norms	Religion	Other and no religion (compared to Muslim)	Structured interview administered questionnaire; WHO STEPS survey tool	How	Fruit	Inadequate Fruit and Vegetable Intake	Semi-quantitative FFQ; WHO STEPS survey tool; Questions covered frequency of consumption in a typical week and number of standard portions on days of consumption. A standard portion equals 80 g. Medium size fruits like an orange, an apple, a banana, a pear counted for one portion. Other fruits like half an avocado, half a large mango also formed one standard portion. Atypically very large waterme…	NA	NA	NA	Multivariable logistic regression	NA	0.99	NA	NA	NA	NA	95% CI (0.75–1.29)	NA		NA	NA	NA	NA	NA	NA	NA	adjusted for gender, age, martial status, educational level, occupation, ethnicity, religion and migration status	NR	F,M	NR
4305	Macro	Societal and cultural norms	Religion	Other and no religion (compared to Muslim)	Structured interview administered questionnaire; WHO STEPS survey tool	How	Vegetables	Inadequate Fruit and Vegetable Intake	Semi-quantitative FFQ; WHO STEPS survey tool; Questions covered frequency of consumption in a typical week and number of standard portions on days of consumption. A standard portion equals 80 g. Medium size fruits like an orange, an apple, a banana, a pear counted for one portion. Other fruits like half an avocado, half a large mango also formed one standard portion. Atypically very large waterme…	NA	NA	NA	Multivariable logistic regression	NA	1.02	NA	NA	NA	NA	95% CI (0.83–1.26)	NA		NA	NA	NA	NA	NA	NA	NA	adjusted for gender, age, martial status, educational level, occupation, ethnicity, religion and migration status	NR	F,M	NR
4305	Macro	Societal and cultural norms	Religion	Other and no religion (compared to Muslim)	Structured interview administered questionnaire; WHO STEPS survey tool	What	FV combined	Inadequate Fruit and Vegetable Intake (consume less than 5 portions fruits and vegetables daily)	Semi-quantitative FFQ; WHO STEPS survey tool; Questions covered frequency of consumption in a typical week and number of standard portions on days of consumption. A standard portion equals 80 g. Medium size fruits like an orange, an apple, a banana, a pear counted for one portion. Other fruits like half an avocado, half a large mango also formed one standard portion. Atypically very large waterme…	NA	NA	NA	Multivariable logistic regression	NA	0.98	NA	NA	NA	NA	95% CI (0.75–1.27)	NA		NA	NA	NA	NA	NA	NA	NA	adjusted for gender, age, martial status, educational level, occupation, ethnicity, religion and migration status	NR	F,M	NR
4305	Individual	Lifestyle and behavior	Smoking status	Former (compared to Never)	Structured interview administered questionnaire; WHO STEPS survey tool	How	Fruit	Less than Daily Fruit Intake	Semi-quantitative FFQ; WHO STEPS survey tool; Questions covered frequency of consumption in a typical week and number of standard portions on days of consumption. A standard portion equals 80 g. Medium size fruits like an orange, an apple, a banana, a pear counted for one portion. Other fruits like half an avocado, half a large mango also formed one standard portion. Atypically very large waterme…	NA	NA	NA	Multivariable logistic regression	NA	1.1	NA	NA	NA	NA	95% CI (0.70–1.61)	NA		NA	NA	NA	NA	NA	NA	NA	adjusted for gender, age, martial status, educational level, occupation, ethnicity, religion and migration status	NR	F,M	NR
4305	Individual	Lifestyle and behavior	Smoking status	Former (compared to Never)	Structured interview administered questionnaire; WHO STEPS survey tool	How	Vegetables	Less than Daily Vegetable Intake	Semi-quantitative FFQ; WHO STEPS survey tool; Questions covered frequency of consumption in a typical week and number of standard portions on days of consumption. A standard portion equals 80 g. Medium size fruits like an orange, an apple, a banana, a pear counted for one portion. Other fruits like half an avocado, half a large mango also formed one standard portion. Atypically very large waterme…	NA	NA	NA	Multivariable logistic regression	NA	0.98	NA	NA	NA	NA	95% CI (0.74–1.29)	NA		NA	NA	NA	NA	NA	NA	NA	adjusted for gender, age, martial status, educational level, occupation, ethnicity, religion and migration status	NR	F,M	NR
4305	Individual	Lifestyle and behavior	Smoking status	Former (compared to Never)	Structured interview administered questionnaire; WHO STEPS survey tool	What	FV combined	Inadequate Fruit and Vegetable Intake (consume less than 5 portions fruits and vegetables daily)	Semi-quantitative FFQ; WHO STEPS survey tool; Questions covered frequency of consumption in a typical week and number of standard portions on days of consumption. A standard portion equals 80 g. Medium size fruits like an orange, an apple, a banana, a pear counted for one portion. Other fruits like half an avocado, half a large mango also formed one standard portion. Atypically very large waterme…	NA	NA	NA	Multivariable logistic regression	NA	0.91	NA	NA	NA	NA	95% CI (0.64–1.28)	NA		NA	NA	NA	NA	NA	NA	NA	adjusted for gender, age, martial status, educational level, occupation, ethnicity, religion and migration status	NR	F,M	NR
4305	Individual	Lifestyle and behavior	Smoking status	Current (compared to Never)	Structured interview administered questionnaire; WHO STEPS survey tool	How	Fruit	Less than Daily Fruit Intake	Semi-quantitative FFQ; WHO STEPS survey tool; Questions covered frequency of consumption in a typical week and number of standard portions on days of consumption. A standard portion equals 80 g. Medium size fruits like an orange, an apple, a banana, a pear counted for one portion. Other fruits like half an avocado, half a large mango also formed one standard portion. Atypically very large waterme…	NA	NA	NA	Multivariable logistic regression	NA	1.00	NA	NA	NA	NA	95% CI (0.76–1.31)	NA		NA	NA	NA	NA	NA	NA	NA	adjusted for gender, age, martial status, educational level, occupation, ethnicity, religion and migration status	NR	F,M	NR
4305	Individual	Lifestyle and behavior	Smoking status	Current (compared to Never)	Structured interview administered questionnaire; WHO STEPS survey tool	How	Vegetables	Less than Daily Vegetable Intake	Semi-quantitative FFQ; WHO STEPS survey tool; Questions covered frequency of consumption in a typical week and number of standard portions on days of consumption. A standard portion equals 80 g. Medium size fruits like an orange, an apple, a banana, a pear counted for one portion. Other fruits like half an avocado, half a large mango also formed one standard portion. Atypically very large waterme…	NA	NA	NA	Multivariable logistic regression	NA	0.68	NA	NA	NA	NA	95% CI (0.50–0.92)	NA		NA	NA	NA	NA	NA	<0.05	NA	adjusted for gender, age, martial status, educational level, occupation, ethnicity, religion and migration status	NR	F,M	NR
4305	Individual	Lifestyle and behavior	Smoking status	Current (compared to Never)	Structured interview administered questionnaire; WHO STEPS survey tool	What	FV combined	Inadequate Fruit and Vegetable Intake (consume less than 5 portions fruits and vegetables daily)	Semi-quantitative FFQ; WHO STEPS survey tool; Questions covered frequency of consumption in a typical week and number of standard portions on days of consumption. A standard portion equals 80 g. Medium size fruits like an orange, an apple, a banana, a pear counted for one portion. Other fruits like half an avocado, half a large mango also formed one standard portion. Atypically very large waterme…	NA	NA	NA	Multivariable logistic regression	NA	1.05	NA	NA	NA	NA	95% CI (0.82–1.35)	NA		NA	NA	NA	NA	NA	NA	NA	adjusted for gender, age, martial status, educational level, occupation, ethnicity, religion and migration status	NR	F,M	NR
4305	Individual	Lifestyle and behavior	Alcohol consumption	Not daily (Daily)	Structured interview administered questionnaire; WHO STEPS survey tool	How	Fruit	Less than Daily Fruit Intake	Semi-quantitative FFQ; WHO STEPS survey tool; Questions covered frequency of consumption in a typical week and number of standard portions on days of consumption. A standard portion equals 80 g. Medium size fruits like an orange, an apple, a banana, a pear counted for one portion. Other fruits like half an avocado, half a large mango also formed one standard portion. Atypically very large waterme…	NA	NA	NA	Multivariable logistic regression	NA	0.68	NA	NA	NA	NA	95% CI (0.47–0.98)	NA		NA	NA	NA	NA	NA	<0.05	NA	adjusted for gender, age, martial status, educational level, occupation, ethnicity, religion and migration status	NR	F,M	NR
4305	Individual	Lifestyle and behavior	Alcohol consumption	Not daily (Daily)	Structured interview administered questionnaire; WHO STEPS survey tool	How	Vegetables	Less than Daily Vegetable Intake	Semi-quantitative FFQ; WHO STEPS survey tool; Questions covered frequency of consumption in a typical week and number of standard portions on days of consumption. A standard portion equals 80 g. Medium size fruits like an orange, an apple, a banana, a pear counted for one portion. Other fruits like half an avocado, half a large mango also formed one standard portion. Atypically very large waterme…	NA	NA	NA	Multivariable logistic regression	NA	0.68	NA	NA	NA	NA	95% CI (0.50–0.92)	NA		NA	NA	NA	NA	NA	<0.05	NA	adjusted for gender, age, martial status, educational level, occupation, ethnicity, religion and migration status	NR	F,M	NR
4305	Individual	Lifestyle and behavior	Alcohol consumption	Not daily (Daily)	Structured interview administered questionnaire; WHO STEPS survey tool	What	FV combined	Inadequate Fruit and Vegetable Intake (consume less than 5 portions fruits and vegetables daily)	Semi-quantitative FFQ; WHO STEPS survey tool; Questions covered frequency of consumption in a typical week and number of standard portions on days of consumption. A standard portion equals 80 g. Medium size fruits like an orange, an apple, a banana, a pear counted for one portion. Other fruits like half an avocado, half a large mango also formed one standard portion. Atypically very large waterme…	NA	NA	NA	Multivariable logistic regression	NA	0.62	NA	NA	NA	NA	95% CI (0.44–0.86)	NA		NA	NA	NA	NA	NA	<0.05	NA	adjusted for gender, age, martial status, educational level, occupation, ethnicity, religion and migration status	NR	F,M	NR
4510	Individual	Cognitions	Preference for a healthy diet	Food choice motive	Questionnaire, interview administered	What	FV combined	meeting the recommendations of 5 servings of FV/day (Yes/No)	24-h recall; meeting the recommendations of 5 servings of FV/day yes or not, Data on FVs consumption were obtained separately with 24-hour recalling method using questions adapted from the WHO [33]. One standard serving size equals 80 grams and is measured by showing pictorial show cards of common FVs found in the study setting. (e picture cards were important to recalling FVs intake and minimizi…	NA	NA	NA	Logistic regression analysis, multivariate analysis by using a preset P-value of <0.25. Adjusted odds ratios with 95% confidence interval were the outcomes of logistic regression and reported to quantify the strength of associations. A P-value of less than 0.05 wastaken as statistically significant motivational behaviors of the outcome variable.	NA	1.58	NA	NA	NA	NA	95% CI (0.91–2.77)	NA		NA	NA	NA	NA	NA	≤ 0.25	NA	adjusted for all candidate variables: preference for a healthy diet, to avoid some nutrient, mood, nutrient content, convenience, price, medical reason, weight control, religion, taboo, peer pressure, the influence of the husband, availability ofFVs at home, and availability of dairy products at home	U	F
4510	Individual	Cognitions	To avoid some nutrient	Food choice motive	Questionnaire, interview administered	What	FV combined	meeting the recommendations of 5 servings of FV/day (Yes/No)	24-h recall; meeting the recommendations of 5 servings of FV/day yes or not, Data on FVs consumption were obtained separately with 24-hour recalling method using questions adapted from the WHO [33]. One standard serving size equals 80 grams and is measured by showing pictorial show cards of common FVs found in the study setting. (e picture cards were important to recalling FVs intake and minimizi…	NA	NA	NA	Logistic regression analysis, multivariate analysis by using a preset P-value of <0.25. Adjusted odds ratios with 95% confidence interval were the outcomes of logistic regression and reported to quantify the strength of associations. A P-value of less than 0.05 wastaken as statistically significant motivational behaviors of the outcome variable.	NA	1.68	NA	NA	NA	NA	95% CI (0.97–2.91)	NA		NA	NA	NA	NA	NA	≤ 0.25	NA	adjusted for all candidate variables: preference for a healthy diet, to avoid some nutrient, mood, nutrient content, convenience, price, medical reason, weight control, religion, taboo, peer pressure, the influence of the husband, availability ofFVs at home, and availability of dairy products at home	U	F
4510	Individual	Cognitions	Nutrient content	Food choice motive	Questionnaire, interview administered	What	FV combined	meeting the recommendations of 5 servings of FV/day (Yes/No)	24-h recall; meeting the recommendations of 5 servings of FV/day yes or not, Data on FVs consumption were obtained separately with 24-hour recalling method using questions adapted from the WHO [33]. One standard serving size equals 80 grams and is measured by showing pictorial show cards of common FVs found in the study setting. (e picture cards were important to recalling FVs intake and minimizi…	NA	NA	NA	Logistic regression analysis, multivariate analysis by using a preset P-value of <0.25. Adjusted odds ratios with 95% confidence interval were the outcomes of logistic regression and reported to quantify the strength of associations. A P-value of less than 0.05 wastaken as statistically significant motivational behaviors of the outcome variable.	NA	2.37	NA	NA	NA	NA	95% CI (1.39–4.06)	NA		NA	NA	NA	NA	NA	<0.05	NA	adjusted for all candidate variables: preference for a healthy diet, to avoid some nutrient, mood, nutrient content, convenience, price, medical reason, weight control, religion, taboo, peer pressure, the influence of the husband, availability ofFVs at home, and availability of dairy products at home	U	F
4510	Individual	Cognitions	Weight control	Food choice motive	Questionnaire, interview administered	What	FV combined	meeting the recommendations of 5 servings of FV/day (Yes/No)	24-h recall; meeting the recommendations of 5 servings of FV/day yes or not, Data on FVs consumption were obtained separately with 24-hour recalling method using questions adapted from the WHO [33]. One standard serving size equals 80 grams and is measured by showing pictorial show cards of common FVs found in the study setting. (e picture cards were important to recalling FVs intake and minimizi…	NA	NA	NA	Logistic regression analysis, multivariate analysis by using a preset P-value of <0.25. Adjusted odds ratios with 95% confidence interval were the outcomes of logistic regression and reported to quantify the strength of associations. A P-value of less than 0.05 wastaken as statistically significant motivational behaviors of the outcome variable.	NA	0.96	NA	NA	NA	NA	95% CI (0.58–1.59)	NA		NA	NA	NA	NA	NA	NA	NA	adjusted for all candidate variables: preference for a healthy diet, to avoid some nutrient, mood, nutrient content, convenience, price, medical reason, weight control, religion, taboo, peer pressure, the influence of the husband, availability ofFVs at home, and availability of dairy products at home	U	F
4510	Individual	Cognitions	Mood	Food choice motive	Questionnaire, interview administered	What	FV combined	meeting the recommendations of 5 servings of FV/day (Yes/No)	24-h recall; meeting the recommendations of 5 servings of FV/day yes or not, Data on FVs consumption were obtained separately with 24-hour recalling method using questions adapted from the WHO [33]. One standard serving size equals 80 grams and is measured by showing pictorial show cards of common FVs found in the study setting. (e picture cards were important to recalling FVs intake and minimizi…	NA	NA	NA	Logistic regression analysis, multivariate analysis by using a preset P-value of <0.25. Adjusted odds ratios with 95% confidence interval were the outcomes of logistic regression and reported to quantify the strength of associations. A P-value of less than 0.05 wastaken as statistically significant motivational behaviors of the outcome variable.	NA	2.29	NA	NA	NA	NA	95% CI (1.15–4.56)	NA		NA	NA	NA	NA	NA	<0.05	NA	adjusted for all candidate variables: preference for a healthy diet, to avoid some nutrient, mood, nutrient content, convenience, price, medical reason, weight control, religion, taboo, peer pressure, the influence of the husband, availability ofFVs at home, and availability of dairy products at home	U	F
4510	Individual	Lifestyle and behaviour	Convenience	Food choice motive	Questionnaire, interview administered	What	FV combined	meeting the recommendations of 5 servings of FV/day (Yes/No)	24-h recall; meeting the recommendations of 5 servings of FV/day yes or not, Data on FVs consumption were obtained separately with 24-hour recalling method using questions adapted from the WHO [33]. One standard serving size equals 80 grams and is measured by showing pictorial show cards of common FVs found in the study setting. (e picture cards were important to recalling FVs intake and minimizi…	NA	NA	NA	Logistic regression analysis, multivariate analysis by using a preset P-value of <0.25. Adjusted odds ratios with 95% confidence interval were the outcomes of logistic regression and reported to quantify the strength of associations. A P-value of less than 0.05 wastaken as statistically significant motivational behaviors of the outcome variable.	NA	1.06	NA	NA	NA	NA	95% CI (0.51–2.19)	NA		NA	NA	NA	NA	NA	NA	NA	adjusted for all candidate variables: preference for a healthy diet, to avoid some nutrient, mood, nutrient content, convenience, price, medical reason, weight control, religion, taboo, peer pressure, the influence of the husband, availability ofFVs at home, and availability of dairy products at home	U	F
4510	Physical	Neighborhood/Food retail environment	Price	Food choice motive	Questionnaire, interview administered	What	FV combined	meeting the recommendations of 5 servings of FV/day (Yes/No)	24-h recall; meeting the recommendations of 5 servings of FV/day yes or not, Data on FVs consumption were obtained separately with 24-hour recalling method using questions adapted from the WHO [33]. One standard serving size equals 80 grams and is measured by showing pictorial show cards of common FVs found in the study setting. (e picture cards were important to recalling FVs intake and minimizi…	NA	NA	NA	Logistic regression analysis, multivariate analysis by using a preset P-value of <0.25. Adjusted odds ratios with 95% confidence interval were the outcomes of logistic regression and reported to quantify the strength of associations. A P-value of less than 0.05 wastaken as statistically significant motivational behaviors of the outcome variable.	NA	0.61	NA	NA	NA	NA	95% CI (0.29–1.26)	NA		NA	NA	NA	NA	NA	≤ 0.25	NA	adjusted for all candidate variables: preference for a healthy diet, to avoid some nutrient, mood, nutrient content, convenience, price, medical reason, weight control, religion, taboo, peer pressure, the influence of the husband, availability ofFVs at home, and availability of dairy products at home	U	F
4510	Macro	Societal and cultural norms/beliefs	Religion taboo	Food choice motive	Questionnaire, interview administered	What	FV combined	meeting the recommendations of 5 servings of FV/day (Yes/No)	24-h recall; meeting the recommendations of 5 servings of FV/day yes or not, Data on FVs consumption were obtained separately with 24-hour recalling method using questions adapted from the WHO [33]. One standard serving size equals 80 grams and is measured by showing pictorial show cards of common FVs found in the study setting. (e picture cards were important to recalling FVs intake and minimizi…	NA	NA	NA	Logistic regression analysis, multivariate analysis by using a preset P-value of <0.25. Adjusted odds ratios with 95% confidence interval were the outcomes of logistic regression and reported to quantify the strength of associations. A P-value of less than 0.05 wastaken as statistically significant motivational behaviors of the outcome variable.	NA	2.45	NA	NA	NA	NA	95% CI (1.37–4.4)	NA		NA	NA	NA	NA	NA	<0.05	NA	adjusted for all candidate variables: preference for a healthy diet, to avoid some nutrient, mood, nutrient content, convenience, price, medical reason, weight control, religion, taboo, peer pressure, the influence of the husband, availability ofFVs at home, and availability of dairy products at home	U	F
4510	Social	Family	Influence of husband/encouragement of husband	Food choice motive	Questionnaire, interview administered	What	FV combined	meeting the recommendations of 5 servings of FV/day (Yes/No)	24-h recall; meeting the recommendations of 5 servings of FV/day yes or not, Data on FVs consumption were obtained separately with 24-hour recalling method using questions adapted from the WHO [33]. One standard serving size equals 80 grams and is measured by showing pictorial show cards of common FVs found in the study setting. (e picture cards were important to recalling FVs intake and minimizi…	NA	NA	NA	Logistic regression analysis, multivariate analysis by using a preset P-value of <0.25. Adjusted odds ratios with 95% confidence interval were the outcomes of logistic regression and reported to quantify the strength of associations. A P-value of less than 0.05 wastaken as statistically significant motivational behaviors of the outcome variable.	NA	2.26	NA	NA	NA	NA	95% CI (1.04–4.89)	NA		NA	NA	NA	NA	NA	<0.05	NA	adjusted for all candidate variables: preference for a healthy diet, to avoid some nutrient, mood, nutrient content, convenience, price, medical reason, weight control, religion, taboo, peer pressure, the influence of the husband, availability ofFVs at home, and availability of dairy products at home	U	F
4510	Physical	Home	Availability of FVs at home	Food choice motive	Questionnaire, interview administered	What	FV combined	meeting the recommendations of 5 servings of FV/day (Yes/No)	24-h recall; meeting the recommendations of 5 servings of FV/day yes or not, Data on FVs consumption were obtained separately with 24-hour recalling method using questions adapted from the WHO [33]. One standard serving size equals 80 grams and is measured by showing pictorial show cards of common FVs found in the study setting. (e picture cards were important to recalling FVs intake and minimizi…	NA	NA	NA	Logistic regression analysis, multivariate analysis by using a preset P-value of <0.25. Adjusted odds ratios with 95% confidence interval were the outcomes of logistic regression and reported to quantify the strength of associations. A P-value of less than 0.05 wastaken as statistically significant motivational behaviors of the outcome variable.	NA	1.66	NA	NA	NA	NA	95% CI (1.16–3.48)	NA		NA	NA	NA	NA	NA	<0.05	NA	adjusted for all candidate variables: preference for a healthy diet, to avoid some nutrient, mood, nutrient content, convenience, price, medical reason, weight control, religion, taboo, peer pressure, the influence of the husband, availability ofFVs at home, and availability of dairy products at home	U	F
4604	Individual	Biological	Age	Age group 30-44 (compared to 18-29)	Questionnaire (WHO STEPS questionnaire), self-reported	What	Fruit	Fruits (≥ 2 servings/day)	Questionnaire (WHO STEPS questionnaire), self-reported; semi-quantitative FFQ	NA	NA	NA	Logistic regression	NA	0.75	NA	NA	NA	NA	95% CI (0.55, 1.02)	NA		NA	NA	NA	NA	NA	NA	NA	NR	U,R	F,M
4604	Individual	Biological	Age	Age group 30-44 (compared to 18-29)	Questionnaire (WHO STEPS questionnaire), self-reported	What	Vegetables	Vegetables (≥ 3 servings/day)	Questionnaire (WHO STEPS questionnaire), self-reported	NA	NA	NA	Logistic regression	NA	1.69	NA	NA	NA	NA	95% CI (1.15, 2.46)	NA		NA	NA	NA	NA	NA	<0.01	NA	NR	U,R	F,M
4604	Individual	Biological	Age	Age group 30-44 (compared to 18-29)	Questionnaire (WHO STEPS questionnaire), self-reported	What	FV combined	Inadequate fruit and vegetable consumption (< 5 servings/day)	Questionnaire (WHO STEPS questionnaire), self-reported	NA	NA	NA	Logistic regression	NA	1.00	NA	NA	NA	NA	95% CI (0.70, 1.42)	NA		NA	NA	NA	NA	NA	NA	NA	NR	U,R	F,M
4604	Individual	Biological	Age	Age group 45-59 (compared to 18-29)	Questionnaire (WHO STEPS questionnaire), self-reported	What	Fruit	Fruits (≥ 2 servings/day)	Questionnaire (WHO STEPS questionnaire), self-reported	NA	NA	NA	Logistic regression	NA	0.95	NA	NA	NA	NA	95% CI (0.69, 1.30)	NA		NA	NA	NA	NA	NA	NA	NA	NR	U,R	F,M
4604	Individual	Biological	Age	Age group 45-59 (compared to 18-29)	Questionnaire (WHO STEPS questionnaire), self-reported	What	Vegetables	Vegetables (≥ 3 servings/day)	Questionnaire (WHO STEPS questionnaire), self-reported	NA	NA	NA	Logistic regression	NA	1.87	NA	NA	NA	NA	95% CI (1.27, 2.77)	NA		NA	NA	NA	NA	NA	<0.01	NA	NR	U,R	F,M
4604	Individual	Biological	Age	Age group 45-59 (compared to 18-29)	Questionnaire (WHO STEPS questionnaire), self-reported	What	FV combined	Inadequate fruit and vegetable consumption (< 5 servings/day)	Questionnaire (WHO STEPS questionnaire), self-reported	NA	NA	NA	Logistic regression	NA	1.09	NA	NA	NA	NA	95% CI (0.72, 1.67)	NA		NA	NA	NA	NA	NA	NA	NA	NR	U,R	F,M
4604	Individual	Biological	Age	Age group 60-69 (compared to 18-29)	Questionnaire (WHO STEPS questionnaire), self-reported	What	Fruit	Fruits (≥ 2 servings/day)	Questionnaire (WHO STEPS questionnaire), self-reported	NA	NA	NA	Logistic regression	NA	1.01	NA	NA	NA	NA	95% CI (0.62, 1.68)	NA		NA	NA	NA	NA	NA	NA	NA	NR	U,R	F,M
4604	Individual	Biological	Age	Age group 60-69 (compared to 18-29)	Questionnaire (WHO STEPS questionnaire), self-reported	What	Vegetables	Vegetables (≥ 3 servings/day)	Questionnaire (WHO STEPS questionnaire), self-reported	NA	NA	NA	Logistic regression	NA	1.68	NA	NA	NA	NA	95% CI (1.05, 2.69)	NA		NA	NA	NA	NA	NA	<0.05	NA	NR	U,R	F,M
4604	Individual	Biological	Age	Age group 60-69 (compared to 18-29)	Questionnaire (WHO STEPS questionnaire), self-reported	What	FV combined	Inadequate fruit and vegetable consumption (< 5 servings/day)	Questionnaire (WHO STEPS questionnaire), self-reported	NA	NA	NA	Logistic regression	NA	0.66	NA	NA	NA	NA	95% CI (0.41, 1.06)	NA		NA	NA	NA	NA	NA	NA	NA	NR	U,R	F,M
4604	Individual	Biological	Gender, sex	Male (female: reference)	Questionnaire (WHO STEPS questionnaire), self-reported	What	Fruit	Fruits (≥ 2 servings/day)	Questionnaire (WHO STEPS questionnaire), self-reported	NA	NA	NA	Logistic regression	NA	1.16	NA	NA	NA	NA	95% CI (0.87, 1.55)	NA		NA	NA	NA	NA	NA	NA	NA	NR	U,R	F,M
4604	Individual	Biological	Gender, sex	Male (female: reference)	Questionnaire (WHO STEPS questionnaire), self-reported	What	Vegetables	Vegetables (≥ 3 servings/day)	Questionnaire (WHO STEPS questionnaire), self-reported	NA	NA	NA	Logistic regression	NA	0.72	NA	NA	NA	NA	95% CI (0.53, 0.98)	NA		NA	NA	NA	NA	NA	<0.05	NA	NR	U,R	F,M
4604	Individual	Demographic	Education	Primary school complete or more (compared to No/Primary school incomplete)	Questionnaire (WHO STEPS questionnaire), self-reported	What	Fruit	Fruits (≥ 2 servings/day)	Questionnaire (WHO STEPS questionnaire), self-reported	NA	NA	NA	Logistic regression	NA	1.68	NA	NA	NA	NA	95% CI (1.18, 2.39)	NA		NA	NA	NA	NA	NA	<0.01	NA	NR	U,R	F,M
4604	Individual	Demographic	Education	Primary school complete or more (compared to No/Primary school incomplete)	Questionnaire (WHO STEPS questionnaire), self-reported	What	Vegetables	Vegetables (≥ 3 servings/day)	Questionnaire (WHO STEPS questionnaire), self-reported	NA	NA	NA	Logistic regression	NA	1.10	NA	NA	NA	NA	95% CI (0.71, 1.71)	NA		NA	NA	NA	NA	NA	NA	NA	NR	U,R	F,M
4604	Individual	Demographic	Education	Primary school complete or more (compared to No/Primary school incomplete)	Questionnaire (WHO STEPS questionnaire), self-reported	What	FV combined	Inadequate fruit and vegetable consumption (< 5 servings/day)	Questionnaire (WHO STEPS questionnaire), self-reported	NA	NA	NA	Logistic regression	NA	0.91	NA	NA	NA	NA	95% CI (0.55, 1.50)	NA		NA	NA	NA	NA	NA	NA	NA	NR	U,R	F,M
4604	Individual	Demographic	Wealth Quintile	Middle (compared to poorest)	Questionnaire (WHO STEPS questionnaire), self-reported	What	Fruit	Fruits (≥ 2 servings/day)	Questionnaire (WHO STEPS questionnaire), self-reported	NA	NA	NA	Logistic regression	NA	1.07	NA	NA	NA	NA	95% CI (0.77, 1.49)	NA		NA	NA	NA	NA	NA	NA	NA	NR	U,R	F,M
4604	Individual	Demographic	Wealth Quintile	Middle (compared to poorest)	Questionnaire (WHO STEPS questionnaire), self-reported	What	Vegetables	Vegetables (≥ 3 servings/day)	Questionnaire (WHO STEPS questionnaire), self-reported	NA	NA	NA	Logistic regression	NA	1.33	NA	NA	NA	NA	95% CI (0.90, 1.96)	NA		NA	NA	NA	NA	NA	NA	NA	NR	U,R	F,M
4604	Individual	Demographic	Wealth Quintile	Middle (compared to poorest)	Questionnaire (WHO STEPS questionnaire), self-reported	What	FV combined	Inadequate fruit and vegetable consumption (< 5 servings/day)	Questionnaire (WHO STEPS questionnaire), self-reported	NA	NA	NA	Logistic regression	NA	0.73	NA	NA	NA	NA	95% CI (0.48, 1.12)	NA		NA	NA	NA	NA	NA	NA	NA	NR	U,R	F,M
4604	Individual	Demographic	Wealth Quintile	Fourth/Richest (compared to poorest)	Questionnaire (WHO STEPS questionnaire), self-reported	What	Fruit	Fruits (≥ 2 servings/day)	Questionnaire (WHO STEPS questionnaire), self-reported	NA	NA	NA	Logistic regression	NA	1.61	NA	NA	NA	NA	95% CI (1.04, 2.48)	NA		NA	NA	NA	NA	NA	<0.05	NA	NR	U,R	F,M
4604	Individual	Demographic	Wealth Quintile	Fourth/Richest (compared to poorest)	Questionnaire (WHO STEPS questionnaire), self-reported	What	Vegetables	Vegetables (≥ 3 servings/day)	Questionnaire (WHO STEPS questionnaire), self-reported	NA	NA	NA	Logistic regression	NA	0.79	NA	NA	NA	NA	95% CI (0.36, 1.72)	NA		NA	NA	NA	NA	NA	NA	NA	NR	U,R	F,M
4604	Individual	Demographic	Wealth Quintile	Fourth/Richest (compared to poorest)	Questionnaire (WHO STEPS questionnaire), self-reported	What	FV combined	Inadequate fruit and vegetable consumption (< 5 servings/day)	Questionnaire (WHO STEPS questionnaire), self-reported	NA	NA	NA	Logistic regression	NA	0.74	NA	NA	NA	NA	95% CI (0.36, 1.49)	NA		NA	NA	NA	NA	NA	NA	NA	NR	U,R	F,M
4604	Individual	Demographic	Ethnicity	Kikuyu (compared to other)	Questionnaire (WHO STEPS questionnaire), self-reported	What	Fruit	Fruits (≥ 2 servings/day)	Questionnaire (WHO STEPS questionnaire), self-reported	NA	NA	NA	Logistic regression	NA	2.17	NA	NA	NA	NA	95% CI (1.46, 3.23)	NA		NA	NA	NA	NA	NA	<0.001	NA	NR	U,R	F,M
4604	Individual	Demographic	Ethnicity	Kikuyu (compared to other)	Questionnaire (WHO STEPS questionnaire), self-reported	What	Vegetables	Vegetables (≥ 3 servings/day)	Questionnaire (WHO STEPS questionnaire), self-reported	NA	NA	NA	Logistic regression	NA	1.49	NA	NA	NA	NA	95% CI (0.70, 3.15)	NA		NA	NA	NA	NA	NA	NA	NA	NR	U,R	F,M
4604	Individual	Demographic	Ethnicity	Kikuyu (compared to other)	Questionnaire (WHO STEPS questionnaire), self-reported	What	FV combined	Inadequate fruit and vegetable consumption (< 5 servings/day)	Questionnaire (WHO STEPS questionnaire), self-reported	NA	NA	NA	Logistic regression	NA	0.76	NA	NA	NA	NA	95% CI (0.39, 1.47)	NA		NA	NA	NA	NA	NA	NA	NA	NR	U,R	F,M
4604	Individual	Demographic	Ethnicity	Luo (compared to other)	Questionnaire (WHO STEPS questionnaire), self-reported	What	Fruit	Fruits (≥ 2 servings/day)	Questionnaire (WHO STEPS questionnaire), self-reported	NA	NA	NA	Logistic regression	NA	1.58	NA	NA	NA	NA	95% CI (1.05, 2.37)	NA		NA	NA	NA	NA	NA	<0.05	NA	NR	U,R	F,M
4604	Individual	Demographic	Ethnicity	Luo (compared to other)	Questionnaire (WHO STEPS questionnaire), self-reported	What	Vegetables	Vegetables (≥ 3 servings/day)	Questionnaire (WHO STEPS questionnaire), self-reported	NA	NA	NA	Logistic regression	NA	2.84	NA	NA	NA	NA	95% CI (1.53, 5.27)	NA		NA	NA	NA	NA	NA	<0.001	NA	NR	U,R	F,M
4604	Individual	Demographic	Ethnicity	Luo (compared to other)	Questionnaire (WHO STEPS questionnaire), self-reported	What	FV combined	Inadequate fruit and vegetable consumption (< 5 servings/day)	Questionnaire (WHO STEPS questionnaire), self-reported	NA	NA	NA	Logistic regression	NA	0.40	NA	NA	NA	NA	95% CI (0.23, 0.70)	NA		NA	NA	NA	NA	NA	<0.01	NA	NR	U,R	F,M
4604	Individual	Demographic	Urban	Urban residence (base=rural residence) (compared to other)	Questionnaire (WHO STEPS questionnaire), self-reported	What	Fruit	Fruits (≥ 2 servings/day)	Questionnaire (WHO STEPS questionnaire), self-reported	NA	NA	NA	Logistic regression	NA	0.78	NA	NA	NA	NA	95% CI (0.53, 1.13)	NA		NA	NA	NA	NA	NA	NA	NA	NR	U,R	F,M
4604	Individual	Demographic	Urban	Urban residence (base=rural residence) (compared to other)	Questionnaire (WHO STEPS questionnaire), self-reported	What	Vegetables	Vegetables (≥ 3 servings/day)	Questionnaire (WHO STEPS questionnaire), self-reported	NA	NA	NA	Logistic regression	NA	0.44	NA	NA	NA	NA	95% CI (0.23, 0.82)	NA		NA	NA	NA	NA	NA	<0.01	NA	NR	U,R	F,M
4604	Individual	Demographic	Urban	Urban residence (base=rural residence) (compared to other)	Questionnaire (WHO STEPS questionnaire), self-reported	What	FV combined	Inadequate fruit and vegetable consumption (< 5 servings/day)	Questionnaire (WHO STEPS questionnaire), self-reported	NA	NA	NA	Logistic regression	NA	2.50	NA	NA	NA	NA	95% CI (1.27, 4.96)	NA		NA	NA	NA	NA	NA	<0.01	NA	NR	U,R	F,M
4604	Individual	Biological	Body Mass Index ≥30 kg/m2 (Obesity)		Questionnaire (WHO STEPS questionnaire), self-reported	What	Fruit	Fruits (≥ 2 servings/day)	Questionnaire (WHO STEPS questionnaire), self-reported	NA	NA	NA	Logistic regression	NA	1.48	NA	NA	NA	NA	95% CI (0.98, 2.24)	NA		NA	NA	NA	NA	NA	NA	NA	NR	U,R	F,M
4604	Individual	Biological	Body Mass Index ≥30 kg/m2 (Obesity)		Questionnaire (WHO STEPS questionnaire), self-reported	What	Vegetables	Vegetables (≥ 3 servings/day)	Questionnaire (WHO STEPS questionnaire), self-reported	NA	NA	NA	Logistic regression	NA	0.95	NA	NA	NA	NA	95% CI (0.59, 1.53)	NA		NA	NA	NA	NA	NA	NA	NA	NR	U,R	F,M
4604	Individual	Biological	Body Mass Index ≥30 kg/m2 (Obesity)		Questionnaire (WHO STEPS questionnaire), self-reported	What	FV combined	Inadequate fruit and vegetable consumption (< 5 servings/day)	Questionnaire (WHO STEPS questionnaire), self-reported	NA	NA	NA	Logistic regression	NA	0.80	NA	NA	NA	NA	95% CI (0.42, 1.51)	NA		NA	NA	NA	NA	NA	NA	NA	NR	U,R	F,M
4604	Individual	Lifestyle and behavior	Physical activity (Low) (base=Moderate/High)		Questionnaire (WHO STEPS questionnaire), self-reported	What	Fruit	Fruits (≥ 2 servings/day)	Questionnaire (WHO STEPS questionnaire), self-reported	NA	NA	NA	Logistic regression	NA	0.65	NA	NA	NA	NA	95% CI (0.42, 1.03)	NA		NA	NA	NA	NA	NA	NA	NA	NR	U,R	F,M
4604	Individual	Lifestyle and behavior	Physical activity (Low) (base=Moderate/High)		Questionnaire (WHO STEPS questionnaire), self-reported	What	Vegetables	Vegetables (≥ 3 servings/day)	Questionnaire (WHO STEPS questionnaire), self-reported	NA	NA	NA	Logistic regression	NA	0.98	NA	NA	NA	NA	95% CI (0.58, 1.67)	NA		NA	NA	NA	NA	NA	NA	NA	NR	U,R	F,M
4604	Individual	Lifestyle and behavior	Physical activity (Low) (base=Moderate/High)		Questionnaire (WHO STEPS questionnaire), self-reported	What	FV combined	Inadequate fruit and vegetable consumption (< 5 servings/day)	Questionnaire (WHO STEPS questionnaire), self-reported	NA	NA	NA	Logistic regression	NA	1.10	NA	NA	NA	NA	95% CI (0.67, 1.82)	NA		NA	NA	NA	NA	NA	NA	NA	NR	U,R	F,M
4604	Individual	Lifestyle and behavior	Current tobacco use (base=no)		Questionnaire (WHO STEPS questionnaire), self-reported	What	Fruit	Fruits (≥ 2 servings/day)	Questionnaire (WHO STEPS questionnaire), self-reported	NA	NA	NA	Logistic regression	NA	0.75	NA	NA	NA	NA	95% CI (0.44, 1.29)	NA		NA	NA	NA	NA	NA	NA	NA	NR	U,R	F,M
4604	Individual	Lifestyle and behavior	Current tobacco use (base=no)		Questionnaire (WHO STEPS questionnaire), self-reported	What	Vegetables	Vegetables (≥ 3 servings/day)	Questionnaire (WHO STEPS questionnaire), self-reported	NA	NA	NA	Logistic regression	NA	0.89	NA	NA	NA	NA	95% CI (0.54, 1.47)	NA		NA	NA	NA	NA	NA	NA	NA	NR	U,R	F,M
4604	Individual	Lifestyle and behavior	Current tobacco use (base=no)		Questionnaire (WHO STEPS questionnaire), self-reported	What	FV combined	Inadequate fruit and vegetable consumption (< 5 servings/day)	Questionnaire (WHO STEPS questionnaire), self-reported	NA	NA	NA	Logistic regression	NA	1.11	NA	NA	NA	NA	95% CI (0.58, 1.90)	NA		NA	NA	NA	NA	NA	NA	NA	NR	U,R	F,M
4604	Individual	Lifestyle and behavior	Binge drinking (base=no)		Questionnaire (WHO STEPS questionnaire), self-reported	What	Fruit	Fruits (≥ 2 servings/day)	Questionnaire (WHO STEPS questionnaire), self-reported	NA	NA	NA	Logistic regression	NA	1.10	NA	NA	NA	NA	95% CI (0.70, 1.72)	NA		NA	NA	NA	NA	NA	NA	NA	NR	U,R	F,M
4604	Individual	Lifestyle and behavior	Binge drinking (base=no)		Questionnaire (WHO STEPS questionnaire), self-reported	What	Vegetables	Vegetables (≥ 3 servings/day)	Questionnaire (WHO STEPS questionnaire), self-reported	NA	NA	NA	Logistic regression	NA	1.16	NA	NA	NA	NA	95% CI (0.71, 1.90)	NA		NA	NA	NA	NA	NA	NA	NA	NR	U,R	F,M
4604	Individual	Lifestyle and behavior	Binge drinking (base=no)		Questionnaire (WHO STEPS questionnaire), self-reported	What	FV combined	Inadequate fruit and vegetable consumption (< 5 servings/day)	Questionnaire (WHO STEPS questionnaire), self-reported	NA	NA	NA	Logistic regression	NA	1.00	NA	NA	NA	NA	95% CI (0.58, 1.70)	NA		NA	NA	NA	NA	NA	NA	NA	NR	U,R	F,M
4682	Individual	Lifestyle and behavior	Tobacco use	Past (compared to never)	Questionnaire (pilot tested, self-reported): Tobacco use was measured with questions on the ‘history of tobacco smoking and use of other tobacco products, duration and frequency of use.	What	Fruit	Fruits (< 1 per day)	Questionnaire (pilot-tested, self-reported) Fruit consumption: ‘How many fruits do you usually eat per day?’	NA	NA	NA	Multivariable logistic regression model	NA	1.37		NA	NA		95% CI (0.89, 1.65)	NA		NA	NA	NA	NA	NA	NA	NA	controlled for: age, sex, population group, employment status, residence status, self-rated health status, chronic conditions and functional disability	U,R	F,M	NR
4682	Individual	Lifestyle and behavior	Tobacco use	< daily (compared to never)	Questionnaire (pilot tested, self-reported): Tobacco use was measured with questions on the ‘history of tobacco smoking and use of other tobacco products, duration and frequency of use.	What	Fruit	Fruits (< 1 per day)	Questionnaire (pilot-tested, self-reported): Fruit consumption: ‘How many fruits do you usually eat per day?’	NA	NA	NA	Multivariable logistic regression model	NA	1.44		NA	NA		95% CI (1.13, 1.97)	NA		NA	NA	NA	NA	NA	<0.01	NA	controlled for: age, sex, population group, employment status, residence status, self-rated health status, chronic conditions and functional disability	U,R	F,M	NR
4682	Individual	Lifestyle and behavior	Tobacco use	Daily (compared to never)	Questionnaire (pilot tested, self-reported): Tobacco use was measured with questions on the ‘history of tobacco smoking and use of other tobacco products, duration and frequency of use.	What	Fruit	Fruits (< 1 per day)	Questionnaire (pilot tested, self-reported): Fruit consumption: ‘How many fruits do you usually eat per day?	NA	NA	NA	Multivariable logistic regression model	NA	1.33		NA	NA		95% CI (1.18, 1.53)	NA		NA	NA	NA	NA	NA	<0.001	NA	controlled for: age, sex, population group, employment status, residence status, self-rated health status, chronic conditions and functional disability	U,R	F,M	NR
4682	Individual	Lifestyle and behavior	Tobacco use	Past (compared to never)	Questionnaire (pilot tested, self-reported): Tobacco use was measured with questions on the ‘history of tobacco smoking and use of other tobacco products, duration and frequency of use.	What	Vegetables	Vegetables (< 1 per day)	Questionnaire (pilot-tested, self-reported): Vegetable consumption: How many portions of vegetables, excluding potatoes, do you usually eat per day?	NA	NA	NA	Multivariable logistic regression model	NA	NA		NA	NA	1.14	95% CI (0.86, 1.52)	NA		NA	NA	NA	NA	NA	NA	NA	NA	U,R	F,M	NR
4682	Individual	Lifestyle and behavior	Tobacco use	< daily (compared to never)	Questionnaire (pilot tested, self-reported): Tobacco use was measured with questions on the ‘history of tobacco smoking and use of other tobacco products, duration and frequency of use.	What	Vegetables	Vegetables (< 1 per day)	Questionnaire (pilot-tested, self-reported): Vegetable consumption: ‘How many portions of vegetables, excluding potatoes, do you usually eat per day?	NA	NA	NA	Multivariable logistic regression model	NA	NA		NA	NA	1.14	95% CI (0.86, 1.52)	NA		NA	NA	NA	NA	NA	NA	NA	NA	U,R	F,M	NR
4682	Individual	Lifestyle and behavior	Tobacco use	Daily (compared to never)	Questionnaire (pilot tested, self-reported): Tobacco use was measured with questions on the ‘history of tobacco smoking and use of other tobacco products, duration and frequency of use.	What	Vegetables	Vegetables (< 1 per day)	Questionnaire (pilot-tested, self-reported): Vegetable consumption: ‘How many portions of vegetables, excluding potatoes, do you usually eat per day?	NA	NA	NA	Multivariable logistic regression model	NA	NA		NA	NA	1.06	95% CI (0.92, 1.21)	NA		NA	NA	NA	NA	NA	NA	NA	NA	U,R	F,M	NR
4920	Individual	Demographic	Wealth/SES status	Lowest Wealth/SES status (compared to highest)	Questionnaire (self-reported): A wealth index (WI) was constructed and used as a measure of socioeconomic status (SES). It is a composite measure, constructed from the indicators of ownership of consumer durables, housing characteristics, and access to public services. Information on a wide range of durable assets was collected (e. g. ownership of telephone, car, refrigerator, television), housin…	What	FV combined	Poor fruit and vegetable intake (less than 5 portions/person/day)	Semi-quantitative FFQ; Questionnaire (self-reported); WHOstepwise; Poor fruit and vegetables consumption was created when an individual reported daily consumption of less than the recommended 5 servings of fruit and vegetables. Respondents reported the number of servings for fruits/vegetables they had in a typical day, and if the servings were less than 5 day, they were considered to be having po…	NA	NA	NA	Logistic regression analysis, Adjusted odds ratio, 95% CI; statistical significant at 5% level	NA	2.30		NA	NA	NA	95% CI (1.06, 5.86)	NA		NA	NA	NA	NA	NA	<0.05	NA	Controlled for: age, sex, marital status, work status, residence and education	U,R	F,M
4920	Individual	Demographic	Wealth/SES status	Second Wealth/SES status (compared to highest)	Questionnaire (self-reported): A wealth index (WI) was constructed and used as a measure of socioeconomic status (SES). It is a composite measure, constructed from the indicators of ownership of consumer durables, housing characteristics, and access to public services. Information on a wide range of durable assets was collected (e. g. ownership of telephone, car, refrigerator, television), housin…	What	FV combined	Poor fruit and vegetable intake (less than 5 portions/person/day)	Semi-quantitative FFQ; Questionnaire (self-reported); WHOstepwise; Poor fruit and vegetables consumption was created when an individual reported daily consumption of less than the recommended 5 servings of fruit and vegetables. Respondents reported the number of servings for fruits/vegetables they had in a typical day, and if the servings were less than 5 day, they were considered to be having po…	NA	NA	NA	Logistic regression analysis, Adjusted odds ratio, 95% CI; statistical significant at 5% level	NA	1.91		NA	NA	NA	95% CI (1.01, 4.01)	NA		NA	NA	NA	NA	NA	<0.05	NA	Controlled for: age, sex, marital status, work status, residence and education	U,R	F,M
4920	Individual	Demographic	Wealth/SES status	Third Wealth/SES status(compared to highest)	Questionnaire (self-reported): A wealth index (WI) was constructed and used as a measure of socioeconomic status (SES). It is a composite measure, constructed from the indicators of ownership of consumer durables, housing characteristics, and access to public services. Information on a wide range of durable assets was collected (e. g. ownership of telephone, car, refrigerator, television), housin…	What	FV combined	Poor fruit and vegetable intake (less than 5 portions/person/day)	Semi-quantitative FFQ; Questionnaire (self-reported); WHOstepwise; Poor fruit and vegetables consumption was created when an individual reported daily consumption of less than the recommended 5 servings of fruit and vegetables. Respondents reported the number of servings for fruits/vegetables they had in a typical day, and if the servings were less than 5 day, they were considered to be having po…	NA	NA	NA	Logistic regression analysis, Adjusted odds ratio, 95% CI; statistical significant at 5% level	NA	1.74		NA	NA	NA	95% CI (1.02, 3.36)	NA		NA	NA	NA	NA	NA	<0.05	NA	Controlled for: age, sex, marital status, work status, residence and education	U,R	F,M
4920	Individual	Demographic	Wealth/SES status	Fourth Wealth/SES status (compared to highest)	Questionnaire (self-reported): A wealth index (WI) was constructed and used as a measure of socioeconomic status (SES). It is a composite measure, constructed from the indicators of ownership of consumer durables, housing characteristics, and access to public services. Information on a wide range of durable assets was collected (e. g. ownership of telephone, car, refrigerator, television), housin…	What	FV combined	Poor fruit and vegetable intake (less than 5 portions/person/day)	Semi-quantitative FFQ; Questionnaire (self-reported); WHOstepwise; Poor fruit and vegetables consumption was created when an individual reported daily consumption of less than the recommended 5 servings of fruit and vegetables. Respondents reported the number of servings for fruits/vegetables they had in a typical day, and if the servings were less than 5 day, they were considered to be having po…	NA	NA	NA	Logistic regression analysis, Adjusted odds ratio, 95% CI; statistical significant at 5% level	NA	1.43		NA	NA	NA	95% CI (0.81, 2.55)	NA		NA	NA	NA	NA	NA	NA	NA	Controlled for: age, sex, marital status, work status, residence and education	U,R	F,M
8064	Individual	Biological	Gender, sex	Women (compared to men)	Questionnaire	What	FV combined	≥5 servings of fruits and vegetable/day (as per WHO recommendation)	Respondents were asked for the number of days they ate fruit and vegetables in a typical week and on one of those days how many servings they ate these. One standard serving size equals to 80 grams.Servings were measured by showing pictorial show cards. For raw green leafy vegetables, 1 serving = one cup; for cooked or chopped vegetables, 1 serving = ½ cup; for fruit (apple, banana, orange etc…),…	NA	NA	NA	Multivariate model to control for confounding effects. Odds ratios (OR) with 95% confidence intervals (CI) were calculated. Statisticallysignificant at the 5% level	NA	1.66	NA	NA	NA	NA	95% CI (1.18, 2.35)	NA		NA	NA	NA	NA	NA	<0.05	NA	adjusted for: age, sex, location, income, education	U,R	F,M
8064	Social	Family	Marital status	Married (compared to single)	Questionnaire	What	FV combined	≥5 servings of fruits and vegetable/day (as per WHO recommendation)	Respondents were asked for the number of days they ate fruit and vegetables in a typical week and on one of those days how many servings they ate these. One standard serving size equals to 80 grams.Servings were measured by showing pictorial show cards. For raw green leafy vegetables, 1 serving = one cup; for cooked or chopped vegetables, 1 serving = ½ cup; for fruit (apple, banana, orange etc…),…	NA	NA	NA	Multivariate model to control for confounding effects. Odds ratios (OR) with 95% confidence intervals (CI) were calculated. Statisticallysignificant at the 5% level	NA	1.68	NA	NA	NA	NA	95% CI (1.10, 2.56)	NA		NA	NA	NA	NA	NA	<0.05	NA	adjusted for: age, sex, location, income, education	U,R	F,M
8064	Individual	Demographic	Employment status	Unemployed (comapred to employed)	Questionnaire	What	FV combined	≥5 servings of fruits and vegetable/day (as per WHO recommendation)	Respondents were asked for the number of days they ate fruit and vegetables in a typical week and on one of those days how many servings they ate these. One standard serving size equals to 80 grams.Servings were measured by showing pictorial show cards. For raw green leafy vegetables, 1 serving = one cup; for cooked or chopped vegetables, 1 serving = ½ cup; for fruit (apple, banana, orange etc…),…	NA	NA	NA	Multivariate model to control for confounding effects. Odds ratios (OR) with 95% confidence intervals (CI) were calculated. Statisticallysignificant at the 5% level	NA	2.45	NA	NA	NA	NA	95% CI (1.63, 3.67)	NA		NA	NA	NA	NA	NA	<0.05	NA	adjusted for: age, sex, location, income, education	U,R	F,M
8064	Individual	Demographic	Income level	2nd Income quintile (compared to 1st income quintile)	Questionnaire	What	FV combined	≥5 servings of fruits and vegetable/day (as per WHO recommendation)	Respondents were asked for the number of days they ate fruit and vegetables in a typical week and on one of those days how many servings they ate these. One standard serving size equals to 80 grams.Servings were measured by showing pictorial show cards. For raw green leafy vegetables, 1 serving = one cup; for cooked or chopped vegetables, 1 serving = ½ cup; for fruit (apple, banana, orange etc…),…	NA	NA	NA	Multivariate model to control for confounding effects. Odds ratios (OR) with 95% confidence intervals (CI) were calculated. Statisticallysignificant at the 5% level	NA	2.78	NA	NA	NA	NA	95% CI (1.80, 4.30)	NA		NA	NA	NA	NA	NA	<0.05	NA	adjusted for: age, sex, location, income, education	U,R	F,M
8064	Individual	Demographic	Income level	3rd Income quintile (compared to 1st income quintile)	Questionnaire	What	FV combined	≥5 servings of fruits and vegetable/day (as per WHO recommendation)	Respondents were asked for the number of days they ate fruit and vegetables in a typical week and on one of those days how many servings they ate these. One standard serving size equals to 80 grams.Servings were measured by showing pictorial show cards. For raw green leafy vegetables, 1 serving = one cup; for cooked or chopped vegetables, 1 serving = ½ cup; for fruit (apple, banana, orange etc…),…	NA	NA	NA	Multivariate model to control for confounding effects. Odds ratios (OR) with 95% confidence intervals (CI) were calculated. Statisticallysignificant at the 5% level	NA	2.94	NA	NA	NA	NA	95% CI (1.88, 4.60)	NA		NA	NA	NA	NA	NA	<0.05	NA	adjusted for: age, sex, location, income, education	U,R	F,M
8064	Individual	Demographic	Income level	4th Income quintile (compared to 1st income quintile)	Questionnaire	What	FV combined	≥5 servings of fruits and vegetable/day (as per WHO recommendation)	Respondents were asked for the number of days they ate fruit and vegetables in a typical week and on one of those days how many servings they ate these. One standard serving size equals to 80 grams.Servings were measured by showing pictorial show cards. For raw green leafy vegetables, 1 serving = one cup; for cooked or chopped vegetables, 1 serving = ½ cup; for fruit (apple, banana, orange etc…),…	NA	NA	NA	Multivariate model to control for confounding effects. Odds ratios (OR) with 95% confidence intervals (CI) were calculated. Statisticallysignificant at the 5% level	NA	1.17	NA	NA	NA	NA	95% CI (0.64, 2.14)	NA		NA	NA	NA	NA	NA	<0.05	NA	adjusted for: age, sex, location, income, education	U,R	F,M
4948	Individual	Biological	Gender, sex	Female (compared to male)	Questionnaire	What	FV combined	eat ≥5 servings FV/day; (add: vegetables that were cooked for ≤ 5 minutes)	Questionnaire (self-reported): Fruit and Vegetable consumption was recorded in terms of number of servings per day and number of days per week. Adequate fruit and vegetable intake was defined as consuming five or more servings of fruits or vegetables per day; World Health Organization STEPwise approach (STEPs) to chronic disease risk factor surveillance.	NA	NA	NA	Multiple logistic regression models, 95% confidence intervals; statistically significant at 5%	0.87	NA	NA	NA	NA	NA	95% CI (0.76, 0.99)	NA		NA	NA	NA	NA	NA	<0.05	NA	NA	Semi-urban/Peri-urban	F,M
4948	Individual	Biological	Age	Age group 25-34 (compared to 16-24)	Questionnaire	What	FV combined	eat ≥5 servings FV/day; (add: vegetables that were cooked for ≤ 5 minutes)	Questionnaire (self-reported): Fruit and Vegetable consumption was recorded in terms of number of servings per day and number of days per week. Adequate fruit and vegetable intake was defined as consuming five or more servings of fruits or vegetables per day; World Health Organization STEPwise approach (STEPs) to chronic disease risk factor surveillance.	NA	NA	NA	Multiple logistic regression models, 95% confidence intervals; statistically significant at 5%	1.22	NA	NA	NA	NA	NA	95% CI (1.01, 1.48)	NA		NA	NA	NA	NA	NA	<0.05	NA	NA	Semi-urban/Peri-urban	F,M
4948	Individual	Biological	Age	Age group 35-44 (compared to 16-24)	Questionnaire	What	FV combined	eat ≥5 servings FV/day; (add: vegetables that were cooked for ≤ 5 minutes)	Questionnaire (self-reported): Fruit and Vegetable consumption was recorded in terms of number of servings per day and number of days per week. Adequate fruit and vegetable intake was defined as consuming five or more servings of fruits or vegetables per day; World Health Organization STEPwise approach (STEPs) to chronic disease risk factor surveillance.	NA	NA	NA	Multiple logistic regression models, 95% confidence intervals; statistically significant at 5%	1.41	NA	NA	NA	NA	NA	95% CI (1.14, 1.73)	NA		NA	NA	NA	NA	NA	<0.05	NA	NA	Semi-urban/Peri-urban	F,M
4948	Individual	Biological	Age	Age group 45-54 (compared to 16-24)	Questionnaire	What	FV combined	eat ≥5 servings FV/day; (add: vegetables that were cooked for ≤ 5 minutes)	Questionnaire (self-reported): Fruit and Vegetable consumption was recorded in terms of number of servings per day and number of days per week. Adequate fruit and vegetable intake was defined as consuming five or more servings of fruits or vegetables per day; World Health Organization STEPwise approach (STEPs) to chronic disease risk factor surveillance.	NA	NA	NA	Multiple logistic regression models, 95% confidence intervals; statistically significant at 5%	1.52	NA	NA	NA	NA	NA	95% CI (1.22, 1.90)	NA		NA	NA	NA	NA	NA	<0.05	NA	NA	Semi-urban/Peri-urban	F,M
4948	Individual	Biological	Age	Age group 55-64 (compared to 16-24)	Questionnaire	What	FV combined	eat ≥5 servings FV/day; (add: vegetables that were cooked for ≤ 5 minutes)	Questionnaire (self-reported): Fruit and Vegetable consumption was recorded in terms of number of servings per day and number of days per week. Adequate fruit and vegetable intake was defined as consuming five or more servings of fruits or vegetables per day; World Health Organization STEPwise approach (STEPs) to chronic disease risk factor surveillance.	NA	NA	NA	Multiple logistic regression models, 95% confidence intervals; statistically significant at 5%	1.07	NA	NA	NA	NA	NA	95% CI (0.82, 1.38)	NA		NA	NA	NA	NA	NA	NA	NA	NA	Semi-urban/Peri-urban	F,M
4948	Individual	Biological	Age	Age group > 64 (compared to 16-24)	Questionnaire	What	FV combined	eat ≥5 servings FV/day; (add: vegetables that were cooked for ≤ 5 minutes)	Questionnaire (self-reported): Fruit and Vegetable consumption was recorded in terms of number of servings per day and number of days per week. Adequate fruit and vegetable intake was defined as consuming five or more servings of fruits or vegetables per day; World Health Organization STEPwise approach (STEPs) to chronic disease risk factor surveillance.	NA	NA	NA	Multiple logistic regression models, 95% confidence intervals; statistically significant at 5%	1.19	NA	NA	NA	NA	NA	95% CI (0.91, 1.55)	NA		NA	NA	NA	NA	NA	NA	NA	NA	Semi-urban/Peri-urban	F,M
4948	Individual	Demographic	Education	Primary education (compared to no education)	Questionnaire	What	FV combined	eat ≥5 servings FV/day; (add: vegetables that were cooked for ≤ 5 minutes)	Questionnaire (self-reported): Fruit and Vegetable consumption was recorded in terms of number of servings per day and number of days per week. Adequate fruit and vegetable intake was defined as consuming five or more servings of fruits or vegetables per day; World Health Organization STEPwise approach (STEPs) to chronic disease risk factor surveillance.	NA	NA	NA	Multiple logistic regression models, 95% confidence intervals; statistically significant at 5%	0.90	NA	NA	NA	NA	NA	95% CI (0.64, 1.26)	NA		NA	NA	NA	NA	NA	NA	NA	NA	Semi-urban/Peri-urban	F,M
4948	Individual	Demographic	Education	Secondary education (compared to no education)	Questionnaire	What	FV combined	eat ≥5 servings FV/day; (add: vegetables that were cooked for ≤ 5 minutes)	Questionnaire (self-reported): Fruit and Vegetable consumption was recorded in terms of number of servings per day and number of days per week. Adequate fruit and vegetable intake was defined as consuming five or more servings of fruits or vegetables per day; World Health Organization STEPwise approach (STEPs) to chronic disease risk factor surveillance.	NA	NA	NA	Multiple logistic regression models, 95% confidence intervals; statistically significant at 5%	0.73	NA	NA	NA	NA	NA	95% CI (0.51, 1.04)	NA		NA	NA	NA	NA	NA	NA	NA	NA	Semi-urban/Peri-urban	F,M
4948	Individual	Demographic	Education	Technical (compared to no education)	Questionnaire	What	FV combined	eat ≥5 servings FV/day; (add: vegetables that were cooked for ≤ 5 minutes)	Questionnaire (self-reported): Fruit and Vegetable consumption was recorded in terms of number of servings per day and number of days per week. Adequate fruit and vegetable intake was defined as consuming five or more servings of fruits or vegetables per day; World Health Organization STEPwise approach (STEPs) to chronic disease risk factor surveillance.	NA	NA	NA	Multiple logistic regression models, 95% confidence intervals; statistically significant at 5%	0.52	NA	NA	NA	NA	NA	95% CI (0.32, 0.84)	NA		NA	NA	NA	NA	NA	<0.05	NA	NA	Semi-urban/Peri-urban	F,M
4948	Individual	Demographic	Education	Higher education (compared to no education)	Questionnaire	What	FV combined	eat ≥5 servings FV/day; (add: vegetables that were cooked for ≤ 5 minutes)	Questionnaire (self-reported): Fruit and Vegetable consumption was recorded in terms of number of servings per day and number of days per week. Adequate fruit and vegetable intake was defined as consuming five or more servings of fruits or vegetables per day; World Health Organization STEPwise approach (STEPs) to chronic disease risk factor surveillance.	NA	NA	NA	Multiple logistic regression models, 95% confidence intervals; statistically significant at 5%	0.72	NA	NA	NA	NA	NA	95% CI (0.40, 1.27)	NA		NA	NA	NA	NA	NA	NA	NA	NA	Semi-urban/Peri-urban	F,M
5329	Individual	Demographic	Food insecurity	Individual level food insecurity (compared to food security)	Questionnaire (validated self-report measure of food insecurity): Food insecurity was assessed using an adapted version of the Radimer/Cornell food insecurity scale whose validity and reliability have been established in this setting(18). We defined a participant as ‘food secure’ if they responded ‘never’ to all of the Radimer/Cornell items; as ‘individual food insecure’ if they responded ‘someti…	How	Fruit	% of people consuming citrus fruits several times weekly	FFQ (non-validated, but pre-tested): Participants were asked on average how often in the past month they had consumed each food item (e.g. meat/eggs/oranges/amaranth leaves, etc.). There were five response categories: ‘every day’, ‘several times a week’, ‘once a week’, ‘once or twice a month’ and ‘less than once a month/rarely/never’. To ease analysis, the food items were condensed into eight sim…	NA	NA	NA	Multivariable logistic regression, odds ratio, 95% CI, p< 0.05	NA	0.52	NA	NA	NA	NA	95% CI (0.31, 0.84)	NA	NA	NA	NA	NA	NA	NA	<0.001	NA	age, sex, marital status, education, occupation	R	F,M
5329	Individual	Demographic	Food insecurity	Individual level food insecurity (compared to food security)	Questionnaire (validated self-report measure of food insecurity): Food insecurity was assessed using an adapted version of the Radimer/Cornell food insecurity scale whose validity and reliability have been established in this setting(18). We defined a participant as ‘food secure’ if they responded ‘never’ to all of the Radimer/Cornell items; as ‘individual food insecure’ if they responded ‘someti…	How	Fruit	% of people consuming non-Citrus fruits several times weekly	FFQ (non-validated, but pre-tested): Participants were asked on average how often in the past month they had consumed each food item (e.g. meat/eggs/oranges/amaranth leaves, etc.). There were five response categories: ‘every day’, ‘several times a week’, ‘once a week’, ‘once or twice a month’ and ‘less than once a month/rarely/never’. To ease analysis, the food items were condensed into eight sim…	NA	NA	NA	Multivariable logistic regression, odds ratio, 95% CI, p< 0.05	NA	0.26	NA	NA	NA	NA	95% CI (0.08, 0.75)	NA	NA	NA	NA	NA	NA	NA	<0.05	NA	age, sex, marital status, education, occupation	R	F,M
5329	Individual	Demographic	Food insecurity	Individual level food insecurity (compared to food security)	Questionnaire (validated self-report measure of food insecurity): Food insecurity was assessed using an adapted version of the Radimer/Cornell food insecurity scale whose validity and reliability have been established in this setting(18). We defined a participant as ‘food secure’ if they responded ‘never’ to all of the Radimer/Cornell items; as ‘individual food insecure’ if they responded ‘someti…	How	Vegetables	% of people consuming Green Leafy vegetables several times weekly	FFQ (non-validated, but pre-tested): Participants were asked on average how often in the past month they had consumed each food item (e.g. meat/eggs/oranges/amaranth leaves, etc.). There were five response categories: ‘every day’, ‘several times a week’, ‘once a week’, ‘once or twice a month’ and ‘less than once a month/rarely/never’. To ease analysis, the food items were condensed into eight sim…	NA	NA	NA	Multivariable logistic regression, odds ratio, 95% CI, p< 0.05	NA	0.53	NA	NA	NA	NA	95% CI (0.30, 0.93)	NA	NA	NA	NA	NA	NA	NA	<0.05	NA	age, sex, marital status, education, occupation	R	F,M
5329	Individual	Demographic	Food insecurity	Individual level food insecurity (compared to food security)	Questionnaire (validated self-report measure of food insecurity): Food insecurity was assessed using an adapted version of the Radimer/Cornell food insecurity scale whose validity and reliability have been established in this setting(18). We defined a participant as ‘food secure’ if they responded ‘never’ to all of the Radimer/Cornell items; as ‘individual food insecure’ if they responded ‘someti…	How	Vegetables	% of people consuming other vegetables several times weekly	FFQ (non-validated, but pre-tested): Participants were asked on average how often in the past month they had consumed each food item (e.g. meat/eggs/oranges/amaranth leaves, etc.). There were five response categories: ‘every day’, ‘several times a week’, ‘once a week’, ‘once or twice a month’ and ‘less than once a month/rarely/never’. To ease analysis, the food items were condensed into eight sim…	NA	NA	NA	Multivariable logistic regression, odds ratio, 95% CI, p< 0.05	NA	0.19	NA	NA	NA	NA	95% CI (0.04, 0.82)	NA	NA	NA	NA	NA	NA	NA	<0.05	NA	age, sex, marital status, education, occupation	R	F,M
5329	Individual	Demographic	Food insecurity	Child level food insecurity (compared to food security)	Questionnaire (validated self-report measure of food insecurity): Food insecurity was assessed using an adapted version of the Radimer/Cornell food insecurity scale whose validity and reliability have been established in this setting(18). We defined a participant as ‘food secure’ if they responded ‘never’ to all of the Radimer/Cornell items; as ‘individual food insecure’ if they responded ‘someti…	How	Vegetables	% of people consuming Citrus fruits several times weekly	FFQ (non-validated, but pre-tested): Participants were asked on average how often in the past month they had consumed each food item (e.g. meat/eggs/oranges/amaranth leaves, etc.). There were five response categories: ‘every day’, ‘several times a week’, ‘once a week’, ‘once or twice a month’ and ‘less than once a month/rarely/never’. To ease analysis, the food items were condensed into eight sim…	NA	NA	NA	Multivariable logistic regression, odds ratio, 95% CI, p< 0.05	NA	0.54	NA	NA	NA	NA	95% CI (0.34, 0.85)	NA	NA	NA	NA	NA	NA	NA	<0.05	NA	age, sex, marital status, education, occupation	R	F,M
5329	Individual	Demographic	Food insecurity	Child level food insecurity (compared to food security)	Questionnaire (validated self-report measure of food insecurity): Food insecurity was assessed using an adapted version of the Radimer/Cornell food insecurity scale whose validity and reliability have been established in this setting(18). We defined a participant as ‘food secure’ if they responded ‘never’ to all of the Radimer/Cornell items; as ‘individual food insecure’ if they responded ‘someti…	How	Fruit	% of people consuming non-Citrus fruits several times weekly	FFQ (non-validated, but pre-tested): Participants were asked on average how often in the past month they had consumed each food item (e.g. meat/eggs/oranges/amaranth leaves, etc.). There were five response categories: ‘every day’, ‘several times a week’, ‘once a week’, ‘once or twice a month’ and ‘less than once a month/rarely/never’. To ease analysis, the food items were condensed into eight sim…	NA	NA	NA	Multivariable logistic regression, odds ratio, 95% CI, p< 0.05	NA	0.34	NA	NA	NA	NA	95% CI (0.11, 0.94)	NA	NA	NA	NA	NA	NA	NA	<0.05	NA	age, sex, marital status, education, occupation	R	F,M
5329	Individual	Demographic	Food insecurity	Child level food insecurity (compared to food security)	Questionnaire (validated self-report measure of food insecurity): Food insecurity was assessed using an adapted version of the Radimer/Cornell food insecurity scale whose validity and reliability have been established in this setting(18). We defined a participant as ‘food secure’ if they responded ‘never’ to all of the Radimer/Cornell items; as ‘individual food insecure’ if they responded ‘someti…	How	Vegetables	% of people consuming Green Leafy vegetables several times weekly	FFQ (non-validated, but pre-tested): Participants were asked on average how often in the past month they had consumed each food item (e.g. meat/eggs/oranges/amaranth leaves, etc.). There were five response categories: ‘every day’, ‘several times a week’, ‘once a week’, ‘once or twice a month’ and ‘less than once a month/rarely/never’. To ease analysis, the food items were condensed into eight sim…	NA	NA	NA	Multivariable logistic regression, odds ratio, 95% CI, p< 0.05	NA	0.47	NA	NA	NA	NA	95% CI (0.27, 0.80)	NA	NA	NA	NA	NA	NA	NA	<0.05	NA	age, sex, marital status, education, occupation	R	F,M
5329	Individual	Demographic	Food insecurity	Child level food insecurity (compared to food security)	Questionnaire (validated self-report measure of food insecurity): Food insecurity was assessed using an adapted version of the Radimer/Cornell food insecurity scale whose validity and reliability have been established in this setting(18). We defined a participant as ‘food secure’ if they responded ‘never’ to all of the Radimer/Cornell items; as ‘individual food insecure’ if they responded ‘someti…	How	Vegetables	% of people consuming other vegetables several times weekly	FFQ (non-validated, but pre-tested): Participants were asked on average how often in the past month they had consumed each food item (e.g. meat/eggs/oranges/amaranth leaves, etc.). There were five response categories: ‘every day’, ‘several times a week’, ‘once a week’, ‘once or twice a month’ and ‘less than once a month/rarely/never’. To ease analysis, the food items were condensed into eight sim…	NA	NA	NA	Multivariable logistic regression, odds ratio, 95% CI, p< 0.05	NA	0.20	NA	NA	NA	NA	95% CI (0.04, 0.85)	NA	NA	NA	NA	NA	NA	NA	<0.05	NA	age, sex, marital status, education, occupation	R	F,M
5547	Individual	Biological	Age	Age group 35-34 (compared to 25-34)female, urban	Questionaire (WHO STEPS approach)	What	Fruit	consumption of at least two servings per day ( calculated based on multiplying the weekly frequency of consumption of FV by the number of servings consume dper day and divded by seven)	Questionnaire: Participants were asked about the number of days they usually eat fruit in a typical week and how many fruits they usually eat on those days. The daily consumption was estimated separately for fruits and vegetables by multiplying the weekly frequency of consumption of FV by the number of servings consumed per day and divded by seven; recall period: typical week. The WHO STEPS instr…	NA	NA	NA	Poisson regression analysis	NA	NA		NA	1.08	NA	95% CI (0.79,1.47)	NA		NA	NA	NA	NA	NA	NA	NA	Adjusted PR derived from models including age (categorical: 25-34, 35-44, 45-54, 55-64 years); annual family income in USD (categorical: < 65, 65-200, 201-400, 401-800, > 800 and unkown) and education (categorical: <1, 1-5, and > 6 years)	U	F
5547	Individual	Biological	Age	Age group 45-54 (compared to 25-34), female, urban	Questionaire (WHO STEPS approach)	What	Fruit	consumption of at least two servings per day ( calculated based on multiplying the weekly frequency of consumption of FV by the number of servings consume dper day and divded by seven)	Questionnaire: Participants were asked about the number of days they usually eat fruit in a typical week and how many fruits they usually eat on those days. The daily consumption was estimated separately for fruits and vegetables by multiplying the weekly frequency of consumption of FV by the number of servings consumed per day and divded by seven; recall period: typical week. The WHO STEPS instr…	NA	NA	NA	Poisson regression analysis	NA	NA		NA	0.91	NA	95% CI (0.55,1.53)	NA		NA	NA	NA	NA	NA	NA	NA	Adjusted PR derived from models including age (categorical: 25-34, 35-44, 45-54, 55-64 years); annual family income in USD (categorical: < 65, 65-200, 201-400, 401-800, > 800 and unkown) and education (categorical: <1, 1-5, and > 6 years)	U	F
5547	Individual	Biological	Age	Age group 55-64 (compared to 25-34), female, urban	Questionaire (WHO STEPS approach)	What	Fruit	consumption of at least two servings per day ( calculated based on multiplying the weekly frequency of consumption of FV by the number of servings consume dper day and divded by seven)	Questionnaire: Participants were asked about the number of days they usually eat fruit in a typical week and how many fruits they usually eat on those days. The daily consumption was estimated separately for fruits and vegetables by multiplying the weekly frequency of consumption of FV by the number of servings consumed per day and divded by seven; recall period: typical week. The WHO STEPS instr…	NA	NA	NA	Poisson regression analysis	NA	NA		NA	0.80	NA	95% CI (0.36, 1.79)	NA		NA	NA	NA	NA	NA	NA	NA	Adjusted PR derived from models including age (categorical: 25-34, 35-44, 45-54, 55-64 years); annual family income in USD (categorical: < 65, 65-200, 201-400, 401-800, > 800 and unkown) and education (categorical: <1, 1-5, and > 6 years)	U	F
5547	Individual	Biological	Age	Age group 35-34 (compared to 25-34), female rural	Questionaire (WHO STEPS approach)	What	Fruit	consumption of at least two servings per day ( calculated based on multiplying the weekly frequency of consumption of FV by the number of servings consume dper day and divded by seven)	Questionnaire: Participants were asked about the number of days they usually eat fruit in a typical week and how many fruits they usually eat on those days. The daily consumption was estimated separately for fruits and vegetables by multiplying the weekly frequency of consumption of FV by the number of servings consumed per day and divded by seven; recall period: typical week. The WHO STEPS instr…	NA	NA	NA	Poisson regression analysis	NA	NA		NA	1.01	NA	95% CI (0.70, 1.46)	NA		NA	NA	NA	NA	NA	NA	NA	Adjusted PR derived from models including age (categorical: 25-34, 35-44, 45-54, 55-64 years); annual family income in USD (categorical: < 65, 65-200, 201-400, 401-800, > 800 and unkown) and education (categorical: <1, 1-5, and > 6 years)	R	F
5547	Individual	Biological	Age	Age group 45-54 (compared to 25-34), female, rural	Questionaire (WHO STEPS approach)	What	Fruit	consumption of at least two servings per day ( calculated based on multiplying the weekly frequency of consumption of FV by the number of servings consume dper day and divded by seven)	Questionnaire: Participants were asked about the number of days they usually eat fruit in a typical week and how many fruits they usually eat on those days. The daily consumption was estimated separately for fruits and vegetables by multiplying the weekly frequency of consumption of FV by the number of servings consumed per day and divded by seven; recall period: typical week. The WHO STEPS instr…	NA	NA	NA	Poisson regression analysis	NA	NA		NA	0.83	NA	95% CI (0.61, 1.13)	NA		NA	NA	NA	NA	NA	NA	NA	Adjusted PR derived from models including age (categorical: 25-34, 35-44, 45-54, 55-64 years); annual family income in USD (categorical: < 65, 65-200, 201-400, 401-800, > 800 and unkown) and education (categorical: <1, 1-5, and > 6 years)	R	F
5547	Individual	Biological	Age	Age group 55-64 (compared to 25-34), female, rural	Questionaire (WHO STEPS approach)	What	Fruit	consumption of at least two servings per day ( calculated based on multiplying the weekly frequency of consumption of FV by the number of servings consume dper day and divded by seven)	Questionnaire: Participants were asked about the number of days they usually eat fruit in a typical week and how many fruits they usually eat on those days. The daily consumption was estimated separately for fruits and vegetables by multiplying the weekly frequency of consumption of FV by the number of servings consumed per day and divded by seven; recall period: typical week. The WHO STEPS instr…	NA	NA	NA	Poisson regression analysis	NA	NA		NA	1.26	NA	95% CI (0.70, 2.28)	NA		NA	NA	NA	NA	NA	NA	NA	Adjusted PR derived from models including age (categorical: 25-34, 35-44, 45-54, 55-64 years); annual family income in USD (categorical: < 65, 65-200, 201-400, 401-800, > 800 and unkown) and education (categorical: <1, 1-5, and > 6 years)	R	F
5547	Individual	Biological	Age	Age group 35-34 (compared to 25-34) male, urban	Questionaire (WHO STEPS approach)	What	Fruit	consumption of at least two servings per day ( calculated based on multiplying the weekly frequency of consumption of FV by the number of servings consume dper day and divded by seven)	Questionnaire: Participants were asked about the number of days they usually eat fruit in a typical week and how many fruits they usually eat on those days. The daily consumption was estimated separately for fruits and vegetables by multiplying the weekly frequency of consumption of FV by the number of servings consumed per day and divded by seven; recall period: typical week. The WHO STEPS instr…	NA	NA	NA	Poisson regression analysis	NA	NA		NA	1.14	NA	95% CI (0.69, 1.88)	NA		NA	NA	NA	NA	NA	NA	NA	Adjusted PR derived from models including age (categorical: 25-34, 35-44, 45-54, 55-64 years); annual family income in USD (categorical: < 65, 65-200, 201-400, 401-800, > 800 and unkown) and education (categorical: <1, 1-5, and > 6 years)	U	M
5547	Individual	Biological	Age	Age group 45-54 (compared to 25-34), male, urban	Questionaire (WHO STEPS approach)	What	Fruit	consumption of at least two servings per day ( calculated based on multiplying the weekly frequency of consumption of FV by the number of servings consume dper day and divded by seven)	Questionnaire: Participants were asked about the number of days they usually eat fruit in a typical week and how many fruits they usually eat on those days. The daily consumption was estimated separately for fruits and vegetables by multiplying the weekly frequency of consumption of FV by the number of servings consumed per day and divded by seven; recall period: typical week. The WHO STEPS instr…	NA	NA	NA	Poisson regression analysis	NA	NA		NA	0.79	NA	95% CI (0.43, 1.46)	NA		NA	NA	NA	NA	NA	NA	NA	Adjusted PR derived from models including age (categorical: 25-34, 35-44, 45-54, 55-64 years); annual family income in USD (categorical: < 65, 65-200, 201-400, 401-800, > 800 and unkown) and education (categorical: <1, 1-5, and > 6 years)	U	M
5547	Individual	Biological	Age	Age group 55-64 (compared to 25-34), male, urban	Questionaire (WHO STEPS approach)	What	Fruit	consumption of at least two servings per day ( calculated based on multiplying the weekly frequency of consumption of FV by the number of servings consume dper day and divded by seven)	Questionnaire: Participants were asked about the number of days they usually eat fruit in a typical week and how many fruits they usually eat on those days. The daily consumption was estimated separately for fruits and vegetables by multiplying the weekly frequency of consumption of FV by the number of servings consumed per day and divded by seven; recall period: typical week. The WHO STEPS instr…	NA	NA	NA	Poisson regression analysis	NA	NA		NA	1.54	NA	95% CI (0.60, 3.93)	NA		NA	NA	NA	NA	NA	NA	NA	Adjusted PR derived from models including age (categorical: 25-34, 35-44, 45-54, 55-64 years); annual family income in USD (categorical: < 65, 65-200, 201-400, 401-800, > 800 and unkown) and education (categorical: <1, 1-5, and > 6 years)	U	M
5547	Individual	Biological	Age	Age group 35-34 (compared to 25-34), male rural	Questionaire (WHO STEPS approach)	What	Fruit	consumption of at least two servings per day ( calculated based on multiplying the weekly frequency of consumption of FV by the number of servings consume dper day and divded by seven)	Questionnaire: Participants were asked about the number of days they usually eat fruit in a typical week and how many fruits they usually eat on those days. The daily consumption was estimated separately for fruits and vegetables by multiplying the weekly frequency of consumption of FV by the number of servings consumed per day and divded by seven; recall period: typical week. The WHO STEPS instr…	NA	NA	NA	Poisson regression analysis	NA	NA		NA	0.90	NA	95% CI (0.59, 1.38)	NA		NA	NA	NA	NA	NA	NA	NA	Adjusted PR derived from models including age (categorical: 25-34, 35-44, 45-54, 55-64 years); annual family income in USD (categorical: < 65, 65-200, 201-400, 401-800, > 800 and unkown) and education (categorical: <1, 1-5, and > 6 years)	R	M
5547	Individual	Biological	Age	Age group 45-54 (compared to 25-34), male, rural	Questionaire (WHO STEPS approach)	What	Fruit	consumption of at least two servings per day ( calculated based on multiplying the weekly frequency of consumption of FV by the number of servings consume dper day and divded by seven)	Questionnaire: Participants were asked about the number of days they usually eat fruit in a typical week and how many fruits they usually eat on those days. The daily consumption was estimated separately for fruits and vegetables by multiplying the weekly frequency of consumption of FV by the number of servings consumed per day and divded by seven; recall period: typical week. The WHO STEPS instr…	NA	NA	NA	Poisson regression analysis	NA	NA		NA	0.84	NA	95% CI (0.35, 2.01)	NA		NA	NA	NA	NA	NA	NA	NA	Adjusted PR derived from models including age (categorical: 25-34, 35-44, 45-54, 55-64 years); annual family income in USD (categorical: < 65, 65-200, 201-400, 401-800, > 800 and unkown) and education (categorical: <1, 1-5, and > 6 years)	R	M
5547	Individual	Biological	Age	Age group 55-64 (compared to 25-34), male, rural	Questionaire (WHO STEPS approach)	What	Fruit	consumption of at least two servings per day ( calculated based on multiplying the weekly frequency of consumption of FV by the number of servings consume dper day and divded by seven)	Questionnaire: Participants were asked about the number of days they usually eat fruit in a typical week and how many fruits they usually eat on those days. The daily consumption was estimated separately for fruits and vegetables by multiplying the weekly frequency of consumption of FV by the number of servings consumed per day and divded by seven; recall period: typical week. The WHO STEPS instr…	NA	NA	NA	Poisson regression analysis	NA	NA		NA	1.61	NA	95% CI (1.06, 2.44)	NA		NA	NA	NA	NA	NA	NA	NA	Adjusted PR derived from models including age (categorical: 25-34, 35-44, 45-54, 55-64 years); annual family income in USD (categorical: < 65, 65-200, 201-400, 401-800, > 800 and unkown) and education (categorical: <1, 1-5, and > 6 years)	R	M
5547	Individual	Biological	Age	Age group 35-34 (compared to 25-34)female, urban	Questionaire (WHO STEPS approach)	What	Vegetables	consumption of at least two servings per day ( calculated based on multiplying the weekly frequency of consumption of FV by the number of servings consume dper day and divded by seven)	Questionnaire: Participants were asked about the number of days they usually eat fruit in a typical week and how many fruits they usually eat on those days. The daily consumption was estimated separately for fruits and vegetables by multiplying the weekly frequency of consumption of FV by the number of servings consumed per day and divded by seven; recall period: typical week. The WHO STEPS instr…	NA	NA	NA	Poisson regression analysis	NA	NA		NA	1.20	NA	95% CI (0.77, 1.88)	NA		NA	NA	NA	NA	NA	NA	NA	Adjusted PR derived from models including age (categorical: 25-34, 35-44, 45-54, 55-64 years); annual family income in USD (categorical: < 65, 65-200, 201-400, 401-800, > 800 and unkown) and education (categorical: <1, 1-5, and > 6 years)	U	F
5547	Individual	Biological	Age	Age group 45-54 (compared to 25-34), female, urban	Questionaire (WHO STEPS approach)	What	Vegetables	consumption of at least two servings per day ( calculated based on multiplying the weekly frequency of consumption of FV by the number of servings consume dper day and divded by seven)	Questionnaire: Participants were asked about the number of days they usually eat fruit in a typical week and how many fruits they usually eat on those days. The daily consumption was estimated separately for fruits and vegetables by multiplying the weekly frequency of consumption of FV by the number of servings consumed per day and divded by seven; recall period: typical week. The WHO STEPS instr…	NA	NA	NA	Poisson regression analysis	NA	NA		NA	1.28	NA	95% CI (0.86, 1.91)	NA		NA	NA	NA	NA	NA	NA	NA	Adjusted PR derived from models including age (categorical: 25-34, 35-44, 45-54, 55-64 years); annual family income in USD (categorical: < 65, 65-200, 201-400, 401-800, > 800 and unkown) and education (categorical: <1, 1-5, and > 6 years)	U	F
5547	Individual	Biological	Age	Age group 55-64 (compared to 25-34), female, urban	Questionaire (WHO STEPS approach)	What	Vegetables	consumption of at least two servings per day ( calculated based on multiplying the weekly frequency of consumption of FV by the number of servings consume dper day and divded by seven)	Questionnaire: Participants were asked about the number of days they usually eat fruit in a typical week and how many fruits they usually eat on those days. The daily consumption was estimated separately for fruits and vegetables by multiplying the weekly frequency of consumption of FV by the number of servings consumed per day and divded by seven; recall period: typical week. The WHO STEPS instr…	NA	NA	NA	Poisson regression analysis	NA	NA		NA	1.51	NA	95% CI (0.82, 2.76)	NA		NA	NA	NA	NA	NA	NA	NA	Adjusted PR derived from models including age (categorical: 25-34, 35-44, 45-54, 55-64 years); annual family income in USD (categorical: < 65, 65-200, 201-400, 401-800, > 800 and unkown) and education (categorical: <1, 1-5, and > 6 years)	U	F
5547	Individual	Biological	Age	Age group 35-34 (compared to 25-34), female rural	Questionaire (WHO STEPS approach)	What	Vegetables	consumption of at least two servings per day ( calculated based on multiplying the weekly frequency of consumption of FV by the number of servings consume dper day and divded by seven)	Questionnaire: Participants were asked about the number of days they usually eat fruit in a typical week and how many fruits they usually eat on those days. The daily consumption was estimated separately for fruits and vegetables by multiplying the weekly frequency of consumption of FV by the number of servings consumed per day and divded by seven; recall period: typical week. The WHO STEPS instr…	NA	NA	NA	Poisson regression analysis	NA	NA		NA	0.99	NA	95% CI (0.70, 1.40)	NA		NA	NA	NA	NA	NA	NA	NA	Adjusted PR derived from models including age (categorical: 25-34, 35-44, 45-54, 55-64 years); annual family income in USD (categorical: < 65, 65-200, 201-400, 401-800, > 800 and unkown) and education (categorical: <1, 1-5, and > 6 years)	R	F
5547	Individual	Biological	Age	Age group 45-54 (compared to 25-34), female, rural	Questionaire (WHO STEPS approach)	What	Vegetables	consumption of at least two servings per day ( calculated based on multiplying the weekly frequency of consumption of FV by the number of servings consume dper day and divded by seven)	Questionnaire: Participants were asked about the number of days they usually eat fruit in a typical week and how many fruits they usually eat on those days. The daily consumption was estimated separately for fruits and vegetables by multiplying the weekly frequency of consumption of FV by the number of servings consumed per day and divded by seven; recall period: typical week. The WHO STEPS instr…	NA	NA	NA	Poisson regression analysis	NA	NA		NA	1.41	NA	95% CI (0.91, 2.16)	NA		NA	NA	NA	NA	NA	NA	NA	Adjusted PR derived from models including age (categorical: 25-34, 35-44, 45-54, 55-64 years); annual family income in USD (categorical: < 65, 65-200, 201-400, 401-800, > 800 and unkown) and education (categorical: <1, 1-5, and > 6 years)	R	F
5547	Individual	Biological	Age	Age group 55-64 (compared to 25-34), female, rural	Questionaire (WHO STEPS approach)	What	Vegetables	consumption of at least two servings per day ( calculated based on multiplying the weekly frequency of consumption of FV by the number of servings consume dper day and divded by seven)	Questionnaire: Participants were asked about the number of days they usually eat fruit in a typical week and how many fruits they usually eat on those days. The daily consumption was estimated separately for fruits and vegetables by multiplying the weekly frequency of consumption of FV by the number of servings consumed per day and divded by seven; recall period: typical week. The WHO STEPS instr…	NA	NA	NA	Poisson regression analysis	NA	NA		NA	1.43	NA	95% CI (0.96, 2.13)	NA		NA	NA	NA	NA	NA	NA	NA	Adjusted PR derived from models including age (categorical: 25-34, 35-44, 45-54, 55-64 years); annual family income in USD (categorical: < 65, 65-200, 201-400, 401-800, > 800 and unkown) and education (categorical: <1, 1-5, and > 6 years)	R	F
5547	Individual	Biological	Age	Age group 35-34 (compared to 25-34)male, urban	Questionaire (WHO STEPS approach)	What	Vegetables	consumption of at least two servings per day ( calculated based on multiplying the weekly frequency of consumption of FV by the number of servings consume dper day and divded by seven)	Questionnaire: Participants were asked about the number of days they usually eat fruit in a typical week and how many fruits they usually eat on those days. The daily consumption was estimated separately for fruits and vegetables by multiplying the weekly frequency of consumption of FV by the number of servings consumed per day and divded by seven; recall period: typical week. The WHO STEPS instr…	NA	NA	NA	Poisson regression analysis	NA	NA		NA	1.32	NA	95% CI (0.75, 2.33)	NA		NA	NA	NA	NA	NA	NA	NA	Adjusted PR derived from models including age (categorical: 25-34, 35-44, 45-54, 55-64 years); annual family income in USD (categorical: < 65, 65-200, 201-400, 401-800, > 800 and unkown) and education (categorical: <1, 1-5, and > 6 years)	U	M
5547	Individual	Biological	Age	Age group 45-54 (compared to 25-34), male, urban	Questionaire (WHO STEPS approach)	What	Vegetables	consumption of at least two servings per day ( calculated based on multiplying the weekly frequency of consumption of FV by the number of servings consume dper day and divded by seven)	Questionnaire: Participants were asked about the number of days they usually eat fruit in a typical week and how many fruits they usually eat on those days. The daily consumption was estimated separately for fruits and vegetables by multiplying the weekly frequency of consumption of FV by the number of servings consumed per day and divded by seven; recall period: typical week. The WHO STEPS instr…	NA	NA	NA	Poisson regression analysis	NA	NA		NA	1.31	NA	95% CI (0.71, 2.41)	NA		NA	NA	NA	NA	NA	NA	NA	Adjusted PR derived from models including age (categorical: 25-34, 35-44, 45-54, 55-64 years); annual family income in USD (categorical: < 65, 65-200, 201-400, 401-800, > 800 and unkown) and education (categorical: <1, 1-5, and > 6 years)	U	M
5547	Individual	Biological	Age	Age group 55-64 (compared to 25-34), male, urban	Questionaire (WHO STEPS approach)	What	Vegetables	consumption of at least two servings per day ( calculated based on multiplying the weekly frequency of consumption of FV by the number of servings consume dper day and divded by seven)	Questionnaire: Participants were asked about the number of days they usually eat fruit in a typical week and how many fruits they usually eat on those days. The daily consumption was estimated separately for fruits and vegetables by multiplying the weekly frequency of consumption of FV by the number of servings consumed per day and divded by seven; recall period: typical week. The WHO STEPS instr…	NA	NA	NA	Poisson regression analysis	NA	NA		NA	1.07	NA	95% CI (0.36, 3.23)	NA		NA	NA	NA	NA	NA	NA	NA	Adjusted PR derived from models including age (categorical: 25-34, 35-44, 45-54, 55-64 years); annual family income in USD (categorical: < 65, 65-200, 201-400, 401-800, > 800 and unkown) and education (categorical: <1, 1-5, and > 6 years)	U	M
5547	Individual	Biological	Age	Age group 35-34 (compared to 25-34), male rural	Questionaire (WHO STEPS approach)	What	Vegetables	consumption of at least two servings per day ( calculated based on multiplying the weekly frequency of consumption of FV by the number of servings consume dper day and divded by seven)	Questionnaire: Participants were asked about the number of days they usually eat fruit in a typical week and how many fruits they usually eat on those days. The daily consumption was estimated separately for fruits and vegetables by multiplying the weekly frequency of consumption of FV by the number of servings consumed per day and divded by seven; recall period: typical week. The WHO STEPS instr…	NA	NA	NA	Poisson regression analysis	NA	NA		NA	1.15	NA	95% CI (0.76, 1.73)	NA		NA	NA	NA	NA	NA	NA	NA	Adjusted PR derived from models including age (categorical: 25-34, 35-44, 45-54, 55-64 years); annual family income in USD (categorical: < 65, 65-200, 201-400, 401-800, > 800 and unkown) and education (categorical: <1, 1-5, and > 6 years)	R	M
5547	Individual	Biological	Age	Age group 45-54 (compared to 25-34), male, rural	Questionaire (WHO STEPS approach)	What	Vegetables	consumption of at least two servings per day ( calculated based on multiplying the weekly frequency of consumption of FV by the number of servings consume dper day and divded by seven)	Questionnaire: Participants were asked about the number of days they usually eat fruit in a typical week and how many fruits they usually eat on those days. The daily consumption was estimated separately for fruits and vegetables by multiplying the weekly frequency of consumption of FV by the number of servings consumed per day and divded by seven; recall period: typical week. The WHO STEPS instr…	NA	NA	NA	Poisson regression analysis	NA	NA		NA	1.76	NA	95% CI (1.17, 2.64)	NA		NA	NA	NA	NA	NA	NA	NA	Adjusted PR derived from models including age (categorical: 25-34, 35-44, 45-54, 55-64 years); annual family income in USD (categorical: < 65, 65-200, 201-400, 401-800, > 800 and unkown) and education (categorical: <1, 1-5, and > 6 years)	R	M
5547	Individual	Biological	Age	Age group 55-64 (compared to 25-34), male, rural	Questionaire (WHO STEPS approach)	What	Vegetables	consumption of at least two servings per day ( calculated based on multiplying the weekly frequency of consumption of FV by the number of servings consume dper day and divded by seven)	Questionnaire: Participants were asked about the number of days they usually eat fruit in a typical week and how many fruits they usually eat on those days. The daily consumption was estimated separately for fruits and vegetables by multiplying the weekly frequency of consumption of FV by the number of servings consumed per day and divded by seven; recall period: typical week. The WHO STEPS instr…	NA	NA	NA	Poisson regression analysis	NA	NA		NA	0.76	NA	95% CI (0.39, 1.51)	NA		NA	NA	NA	NA	NA	NA	NA	Adjusted PR derived from models including age (categorical: 25-34, 35-44, 45-54, 55-64 years); annual family income in USD (categorical: < 65, 65-200, 201-400, 401-800, > 800 and unkown) and education (categorical: <1, 1-5, and > 6 years)	R	M
5547	Individual	Demographic	Education	1-5 years of education (compared to <1 year)	Questionaire (WHO STEPS approach)	What	Fruit	consumption of at least two servings per day ( calculated based on multiplying the weekly frequency of consumption of FV by the number of servings consume dper day and divded by seven)	Questionnaire: Participants were asked about the number of days they usually eat fruit in a typical week and how many fruits they usually eat on those days. The daily consumption was estimated separately for fruits and vegetables by multiplying the weekly frequency of consumption of FV by the number of servings consumed per day and divded by seven; recall period: typical week. The WHO STEPS instr…	NA	NA	NA	Poisson regression analysis	NA	NA		NA	2.21	NA	95% CI (0.86, 5.67)	NA		NA	NA	NA	NA	NA	NA	NA	Adjusted PR derived from models including age (categorical: 25-34, 35-44, 45-54, 55-64 years); annual family income in USD (categorical: < 65, 65-200, 201-400, 401-800, > 800 and unkown) and education (categorical: <1, 1-5, and > 6 years)	U	F
5547	Individual	Demographic	Education	≥ 6 years of education (compared to <1 year)	Questionaire (WHO STEPS approach)	What	Fruit	consumption of at least two servings per day ( calculated based on multiplying the weekly frequency of consumption of FV by the number of servings consume dper day and divded by seven)	Questionnaire: Participants were asked about the number of days they usually eat fruit in a typical week and how many fruits they usually eat on those days. The daily consumption was estimated separately for fruits and vegetables by multiplying the weekly frequency of consumption of FV by the number of servings consumed per day and divded by seven; recall period: typical week. The WHO STEPS instr…	NA	NA	NA	Poisson regression analysis	NA	NA		NA	3.11	NA	95% CI (1.27, 7.58)	NA		NA	NA	NA	NA	NA	NA	NA	Adjusted PR derived from models including age (categorical: 25-34, 35-44, 45-54, 55-64 years); annual family income in USD (categorical: < 65, 65-200, 201-400, 401-800, > 800 and unkown) and education (categorical: <1, 1-5, and > 6 years)	U	F
5547	Individual	Demographic	Education	1-5 years of education (compared to <1 year)	Questionaire (WHO STEPS approach)	What	Fruit	consumption of at least two servings per day ( calculated based on multiplying the weekly frequency of consumption of FV by the number of servings consume dper day and divded by seven)	Questionnaire: Participants were asked about the number of days they usually eat fruit in a typical week and how many fruits they usually eat on those days. The daily consumption was estimated separately for fruits and vegetables by multiplying the weekly frequency of consumption of FV by the number of servings consumed per day and divded by seven; recall period: typical week. The WHO STEPS instr…	NA	NA	NA	Poisson regression analysis	NA	NA		NA	1.50	NA	95% CI (0.84, 2.67)	NA		NA	NA	NA	NA	NA	NA	NA	Adjusted PR derived from models including age (categorical: 25-34, 35-44, 45-54, 55-64 years); annual family income in USD (categorical: < 65, 65-200, 201-400, 401-800, > 800 and unkown) and education (categorical: <1, 1-5, and > 6 years)	R	F
5547	Individual	Demographic	Education	≥ 6 years of education (compared to <1 year)	Questionaire (WHO STEPS approach)	What	Fruit	consumption of at least two servings per day ( calculated based on multiplying the weekly frequency of consumption of FV by the number of servings consume dper day and divded by seven)	Questionnaire: Participants were asked about the number of days they usually eat fruit in a typical week and how many fruits they usually eat on those days. The daily consumption was estimated separately for fruits and vegetables by multiplying the weekly frequency of consumption of FV by the number of servings consumed per day and divded by seven; recall period: typical week. The WHO STEPS instr…	NA	NA	NA	Poisson regression analysis	NA	NA		NA	0.69	NA	95% CI (0.27, 1.73)	NA		NA	NA	NA	NA	NA	NA	NA	Adjusted PR derived from models including age (categorical: 25-34, 35-44, 45-54, 55-64 years); annual family income in USD (categorical: < 65, 65-200, 201-400, 401-800, > 800 and unkown) and education (categorical: <1, 1-5, and > 6 years)	R	F
5547	Individual	Demographic	Education	1-5 years of education (compared to <1 year)	Questionaire (WHO STEPS approach)	What	Fruit	consumption of at least two servings per day ( calculated based on multiplying the weekly frequency of consumption of FV by the number of servings consume dper day and divded by seven)	Questionnaire: Participants were asked about the number of days they usually eat fruit in a typical week and how many fruits they usually eat on those days. The daily consumption was estimated separately for fruits and vegetables by multiplying the weekly frequency of consumption of FV by the number of servings consumed per day and divded by seven; recall period: typical week. The WHO STEPS instr…	NA	NA	NA	Poisson regression analysis	NA	NA		NA	2.02	NA	95% CI (0.82, 4.94)	NA		NA	NA	NA	NA	NA	NA	NA	Adjusted PR derived from models including age (categorical: 25-34, 35-44, 45-54, 55-64 years); annual family income in USD (categorical: < 65, 65-200, 201-400, 401-800, > 800 and unkown) and education (categorical: <1, 1-5, and > 6 years)	U	M
5547	Individual	Demographic	Education	≥ 6 years of education (compared to <1 year)	Questionaire (WHO STEPS approach)	What	Fruit	consumption of at least two servings per day ( calculated based on multiplying the weekly frequency of consumption of FV by the number of servings consume dper day and divded by seven)	Questionnaire: Participants were asked about the number of days they usually eat fruit in a typical week and how many fruits they usually eat on those days. The daily consumption was estimated separately for fruits and vegetables by multiplying the weekly frequency of consumption of FV by the number of servings consumed per day and divded by seven; recall period: typical week. The WHO STEPS instr…	NA	NA	NA	Poisson regression analysis	NA	NA		NA	3.63	NA	95% CI (1.22, 10.81)	NA		NA	NA	NA	NA	NA	NA	NA	Adjusted PR derived from models including age (categorical: 25-34, 35-44, 45-54, 55-64 years); annual family income in USD (categorical: < 65, 65-200, 201-400, 401-800, > 800 and unkown) and education (categorical: <1, 1-5, and > 6 years)	U	M
5547	Individual	Demographic	Education	1-5 years of education (compared to <1 year)	Questionaire (WHO STEPS approach)	What	Fruit	consumption of at least two servings per day ( calculated based on multiplying the weekly frequency of consumption of FV by the number of servings consume dper day and divded by seven)	Questionnaire: Participants were asked about the number of days they usually eat fruit in a typical week and how many fruits they usually eat on those days. The daily consumption was estimated separately for fruits and vegetables by multiplying the weekly frequency of consumption of FV by the number of servings consumed per day and divded by seven; recall period: typical week. The WHO STEPS instr…	NA	NA	NA	Poisson regression analysis	NA	NA		NA	1.07	NA	95% CI (0.56, 2.05)	NA		NA	NA	NA	NA	NA	NA	NA	Adjusted PR derived from models including age (categorical: 25-34, 35-44, 45-54, 55-64 years); annual family income in USD (categorical: < 65, 65-200, 201-400, 401-800, > 800 and unkown) and education (categorical: <1, 1-5, and > 6 years)	R	M
5547	Individual	Demographic	Education	≥ 6 years of education (compared to <1 year)	Questionaire (WHO STEPS approach)	What	Fruit	consumption of at least two servings per day ( calculated based on multiplying the weekly frequency of consumption of FV by the number of servings consume dper day and divded by seven)	Questionnaire: Participants were asked about the number of days they usually eat fruit in a typical week and how many fruits they usually eat on those days. The daily consumption was estimated separately for fruits and vegetables by multiplying the weekly frequency of consumption of FV by the number of servings consumed per day and divded by seven; recall period: typical week. The WHO STEPS instr…	NA	NA	NA	Poisson regression analysis	NA	NA		NA	1.52	NA	95% CI (0.88, 2.63)	NA		NA	NA	NA	NA	NA	NA	NA	Adjusted PR derived from models including age (categorical: 25-34, 35-44, 45-54, 55-64 years); annual family income in USD (categorical: < 65, 65-200, 201-400, 401-800, > 800 and unkown) and education (categorical: <1, 1-5, and > 6 years)	R	M
5547	Individual	Demographic	Education	1-5 years of education (compared to <1 year)	Questionaire (WHO STEPS approach)	What	Vegetables	consumption of at least two servings per day ( calculated based on multiplying the weekly frequency of consumption of FV by the number of servings consume dper day and divded by seven)	Questionnaire: Participants were asked about the number of days they usually eat fruit in a typical week and how many fruits they usually eat on those days. The daily consumption was estimated separately for fruits and vegetables by multiplying the weekly frequency of consumption of FV by the number of servings consumed per day and divded by seven; recall period: typical week. The WHO STEPS instr…	NA	NA	NA	Poisson regression analysis	NA	NA		NA	1.23	NA	95% CI (0.68, 2.23)	NA		NA	NA	NA	NA	NA	NA	NA	Adjusted PR derived from models including age (categorical: 25-34, 35-44, 45-54, 55-64 years); annual family income in USD (categorical: < 65, 65-200, 201-400, 401-800, > 800 and unkown) and education (categorical: <1, 1-5, and > 6 years)	U	F
5547	Individual	Demographic	Education	≥ 6 years of education (compared to <1 year)	Questionaire (WHO STEPS approach)	What	Vegetables	consumption of at least two servings per day ( calculated based on multiplying the weekly frequency of consumption of FV by the number of servings consume dper day and divded by seven)	Questionnaire: Participants were asked about the number of days they usually eat fruit in a typical week and how many fruits they usually eat on those days. The daily consumption was estimated separately for fruits and vegetables by multiplying the weekly frequency of consumption of FV by the number of servings consumed per day and divded by seven; recall period: typical week. The WHO STEPS instr…	NA	NA	NA	Poisson regression analysis	NA	NA		NA	1.02	NA	95% CI (0.50, 2.09)	NA		NA	NA	NA	NA	NA	NA	NA	Adjusted PR derived from models including age (categorical: 25-34, 35-44, 45-54, 55-64 years); annual family income in USD (categorical: < 65, 65-200, 201-400, 401-800, > 800 and unkown) and education (categorical: <1, 1-5, and > 6 years)	U	F
5547	Individual	Demographic	Education	1-5 years of education (compared to <1 year)	Questionaire (WHO STEPS approach)	What	Vegetables	consumption of at least two servings per day ( calculated based on multiplying the weekly frequency of consumption of FV by the number of servings consume dper day and divded by seven)	Questionnaire: Participants were asked about the number of days they usually eat fruit in a typical week and how many fruits they usually eat on those days. The daily consumption was estimated separately for fruits and vegetables by multiplying the weekly frequency of consumption of FV by the number of servings consumed per day and divded by seven; recall period: typical week. The WHO STEPS instr…	NA	NA	NA	Poisson regression analysis	NA	NA		NA	1.36	NA	95% CI (0.92, 2.00)	NA		NA	NA	NA	NA	NA	NA	NA	Adjusted PR derived from models including age (categorical: 25-34, 35-44, 45-54, 55-64 years); annual family income in USD (categorical: < 65, 65-200, 201-400, 401-800, > 800 and unkown) and education (categorical: <1, 1-5, and > 6 years)	R	F
5547	Individual	Demographic	Education	≥ 6 years of education (compared to <1 year)	Questionaire (WHO STEPS approach)	What	Vegetables	consumption of at least two servings per day ( calculated based on multiplying the weekly frequency of consumption of FV by the number of servings consume dper day and divded by seven)	Questionnaire: Participants were asked about the number of days they usually eat fruit in a typical week and how many fruits they usually eat on those days. The daily consumption was estimated separately for fruits and vegetables by multiplying the weekly frequency of consumption of FV by the number of servings consumed per day and divded by seven; recall period: typical week. The WHO STEPS instr…	NA	NA	NA	Poisson regression analysis	NA	NA		NA	1.17	NA	95% CI (0.42, 3.25)	NA		NA	NA	NA	NA	NA	NA	NA	Adjusted PR derived from models including age (categorical: 25-34, 35-44, 45-54, 55-64 years); annual family income in USD (categorical: < 65, 65-200, 201-400, 401-800, > 800 and unkown) and education (categorical: <1, 1-5, and > 6 years)	R	F
5547	Individual	Demographic	Education	1-5 years of education (compared to <1 year)	Questionaire (WHO STEPS approach)	What	Vegetables	consumption of at least two servings per day ( calculated based on multiplying the weekly frequency of consumption of FV by the number of servings consume dper day and divded by seven)	Questionnaire: Participants were asked about the number of days they usually eat fruit in a typical week and how many fruits they usually eat on those days. The daily consumption was estimated separately for fruits and vegetables by multiplying the weekly frequency of consumption of FV by the number of servings consumed per day and divded by seven; recall period: typical week. The WHO STEPS instr…	NA	NA	NA	Poisson regression analysis	NA	NA		NA	0.58	NA	95% CI (0.21, 1.57)	NA		NA	NA	NA	NA	NA	NA	NA	Adjusted PR derived from models including age (categorical: 25-34, 35-44, 45-54, 55-64 years); annual family income in USD (categorical: < 65, 65-200, 201-400, 401-800, > 800 and unkown) and education (categorical: <1, 1-5, and > 6 years)	U	M
5547	Individual	Demographic	Education	≥ 6 years of education (compared to <1 year)	Questionaire (WHO STEPS approach)	What	Vegetables	consumption of at least two servings per day ( calculated based on multiplying the weekly frequency of consumption of FV by the number of servings consume dper day and divded by seven)	Questionnaire: Participants were asked about the number of days they usually eat fruit in a typical week and how many fruits they usually eat on those days. The daily consumption was estimated separately for fruits and vegetables by multiplying the weekly frequency of consumption of FV by the number of servings consumed per day and divded by seven; recall period: typical week. The WHO STEPS instr…	NA	NA	NA	Poisson regression analysis	NA	NA		NA	0.30	NA	95% CI (0.10, 0.94)	NA		NA	NA	NA	NA	NA	NA	NA	Adjusted PR derived from models including age (categorical: 25-34, 35-44, 45-54, 55-64 years); annual family income in USD (categorical: < 65, 65-200, 201-400, 401-800, > 800 and unkown) and education (categorical: <1, 1-5, and > 6 years)	U	M
5547	Individual	Demographic	Education	1-5 years of education (compared to <1 year)	Questionaire (WHO STEPS approach)	What	Vegetables	consumption of at least two servings per day ( calculated based on multiplying the weekly frequency of consumption of FV by the number of servings consume dper day and divded by seven)	Questionnaire: Participants were asked about the number of days they usually eat fruit in a typical week and how many fruits they usually eat on those days. The daily consumption was estimated separately for fruits and vegetables by multiplying the weekly frequency of consumption of FV by the number of servings consumed per day and divded by seven; recall period: typical week. The WHO STEPS instr…	NA	NA	NA	Poisson regression analysis	NA	NA		NA	0.87	NA	95% CI (0.53, 1.42)	NA		NA	NA	NA	NA	NA	NA	NA	Adjusted PR derived from models including age (categorical: 25-34, 35-44, 45-54, 55-64 years); annual family income in USD (categorical: < 65, 65-200, 201-400, 401-800, > 800 and unkown) and education (categorical: <1, 1-5, and > 6 years)	R	M
5547	Individual	Demographic	Education	≥ 6 years of education (compared to <1 year)	Questionaire (WHO STEPS approach)	What	Vegetables	consumption of at least two servings per day ( calculated based on multiplying the weekly frequency of consumption of FV by the number of servings consume dper day and divded by seven)	Questionnaire: Participants were asked about the number of days they usually eat fruit in a typical week and how many fruits they usually eat on those days. The daily consumption was estimated separately for fruits and vegetables by multiplying the weekly frequency of consumption of FV by the number of servings consumed per day and divded by seven; recall period: typical week. The WHO STEPS instr…	NA	NA	NA	Poisson regression analysis	NA	NA		NA	0.69	NA	95% CI (0.25, 1.90)	NA		NA	NA	NA	NA	NA	NA	NA	Adjusted PR derived from models including age (categorical: 25-34, 35-44, 45-54, 55-64 years); annual family income in USD (categorical: < 65, 65-200, 201-400, 401-800, > 800 and unkown) and education (categorical: <1, 1-5, and > 6 years)	R	M
5547	Individual	Demographic	Annual Family Income	Annual Family income (65-200 compared to 0-54 USD)	Questionaire (WHO STEPS approach)	What	Fruit	consumption of at least two servings per day ( calculated based on multiplying the weekly frequency of consumption of FV by the number of servings consume dper day and divded by seven)	Questionnaire: Participants were asked about the number of days they usually eat fruit in a typical week and how many fruits they usually eat on those days. The daily consumption was estimated separately for fruits and vegetables by multiplying the weekly frequency of consumption of FV by the number of servings consumed per day and divded by seven; recall period: typical week. The WHO STEPS instr…	NA	NA	NA	Poisson regression analysis	NA	NA		NA	1.39	NA	95% CI (0.65, 2.94)	NA		NA	NA	NA	NA	NA	NA	NA	Adjusted PR derived from models including age (categorical: 25-34, 35-44, 45-54, 55-64 years); annual family income in USD (categorical: < 65, 65-200, 201-400, 401-800, > 800 and unkown) and education (categorical: <1, 1-5, and > 6 years)	U	F
5547	Individual	Demographic	Annual Family Income	Annual Family income (201- 400 compared to 0-54 USD)	Questionaire (WHO STEPS approach)	What	Fruit	consumption of at least two servings per day ( calculated based on multiplying the weekly frequency of consumption of FV by the number of servings consume dper day and divded by seven)	Questionnaire: Participants were asked about the number of days they usually eat fruit in a typical week and how many fruits they usually eat on those days. The daily consumption was estimated separately for fruits and vegetables by multiplying the weekly frequency of consumption of FV by the number of servings consumed per day and divded by seven; recall period: typical week. The WHO STEPS instr…	NA	NA	NA	Poisson regression analysis	NA	NA		NA	1.48	NA	95% CI (0.61, 3.60)	NA		NA	NA	NA	NA	NA	NA	NA	Adjusted PR derived from models including age (categorical: 25-34, 35-44, 45-54, 55-64 years); annual family income in USD (categorical: < 65, 65-200, 201-400, 401-800, > 800 and unkown) and education (categorical: <1, 1-5, and > 6 years)	U	F
5547	Individual	Demographic	Annual Family Income	Annual Family income (401-800 compared to 0-54 USD)	Questionaire (WHO STEPS approach)	What	Fruit	consumption of at least two servings per day ( calculated based on multiplying the weekly frequency of consumption of FV by the number of servings consume dper day and divded by seven)	Questionnaire: Participants were asked about the number of days they usually eat fruit in a typical week and how many fruits they usually eat on those days. The daily consumption was estimated separately for fruits and vegetables by multiplying the weekly frequency of consumption of FV by the number of servings consumed per day and divded by seven; recall period: typical week. The WHO STEPS instr…	NA	NA	NA	Poisson regression analysis	NA	NA		NA	1.14	NA	95% CI (0.47, 2.78)	NA		NA	NA	NA	NA	NA	NA	NA	Adjusted PR derived from models including age (categorical: 25-34, 35-44, 45-54, 55-64 years); annual family income in USD (categorical: < 65, 65-200, 201-400, 401-800, > 800 and unkown) and education (categorical: <1, 1-5, and > 6 years)	U	F
5547	Individual	Demographic	Annual Family Income	Annual Family income (≥ 801 compared to 0-54 USD)	Questionaire (WHO STEPS approach)	What	Fruit	consumption of at least two servings per day ( calculated based on multiplying the weekly frequency of consumption of FV by the number of servings consume dper day and divded by seven)	Questionnaire: Participants were asked about the number of days they usually eat fruit in a typical week and how many fruits they usually eat on those days. The daily consumption was estimated separately for fruits and vegetables by multiplying the weekly frequency of consumption of FV by the number of servings consumed per day and divded by seven; recall period: typical week. The WHO STEPS instr…	NA	NA	NA	Poisson regression analysis	NA	NA		NA	0.92	NA	95% CI (0.47, 1.81)	NA		NA	NA	NA	NA	NA	NA	NA	Adjusted PR derived from models including age (categorical: 25-34, 35-44, 45-54, 55-64 years); annual family income in USD (categorical: < 65, 65-200, 201-400, 401-800, > 800 and unkown) and education (categorical: <1, 1-5, and > 6 years)	U	F
5547	Individual	Demographic	Annual Family Income	Annual Family income (65-200 compared to 0-54 USD)	Questionaire (WHO STEPS approach)	What	Fruit	consumption of at least two servings per day ( calculated based on multiplying the weekly frequency of consumption of FV by the number of servings consume dper day and divded by seven)	Questionnaire: Participants were asked about the number of days they usually eat fruit in a typical week and how many fruits they usually eat on those days. The daily consumption was estimated separately for fruits and vegetables by multiplying the weekly frequency of consumption of FV by the number of servings consumed per day and divded by seven; recall period: typical week. The WHO STEPS instr…	NA	NA	NA	Poisson regression analysis	NA	NA		NA	0.59	NA	95% CI (0.31, 1.14)	NA		NA	NA	NA	NA	NA	NA	NA	Adjusted PR derived from models including age (categorical: 25-34, 35-44, 45-54, 55-64 years); annual family income in USD (categorical: < 65, 65-200, 201-400, 401-800, > 800 and unkown) and education (categorical: <1, 1-5, and > 6 years)	R	F
5547	Individual	Demographic	Annual Family Income	Annual Family income (201- 400 compared to 0-54 USD)	Questionaire (WHO STEPS approach)	What	Fruit	consumption of at least two servings per day ( calculated based on multiplying the weekly frequency of consumption of FV by the number of servings consume dper day and divded by seven)	Questionnaire: Participants were asked about the number of days they usually eat fruit in a typical week and how many fruits they usually eat on those days. The daily consumption was estimated separately for fruits and vegetables by multiplying the weekly frequency of consumption of FV by the number of servings consumed per day and divded by seven; recall period: typical week. The WHO STEPS instr…	NA	NA	NA	Poisson regression analysis	NA	NA		NA	1.03	NA	95% CI (0.62, 1.72)	NA		NA	NA	NA	NA	NA	NA	NA	Adjusted PR derived from models including age (categorical: 25-34, 35-44, 45-54, 55-64 years); annual family income in USD (categorical: < 65, 65-200, 201-400, 401-800, > 800 and unkown) and education (categorical: <1, 1-5, and > 6 years)	R	F
5547	Individual	Demographic	Annual Family Income	Annual Family income (401-800 compared to 0-54 USD)	Questionaire (WHO STEPS approach)	What	Fruit	consumption of at least two servings per day ( calculated based on multiplying the weekly frequency of consumption of FV by the number of servings consume dper day and divded by seven)	Questionnaire: Participants were asked about the number of days they usually eat fruit in a typical week and how many fruits they usually eat on those days. The daily consumption was estimated separately for fruits and vegetables by multiplying the weekly frequency of consumption of FV by the number of servings consumed per day and divded by seven; recall period: typical week. The WHO STEPS instr…	NA	NA	NA	Poisson regression analysis	NA	NA		NA	1.04	NA	95% CI (0.42, 2.60)	NA		NA	NA	NA	NA	NA	NA	NA	Adjusted PR derived from models including age (categorical: 25-34, 35-44, 45-54, 55-64 years); annual family income in USD (categorical: < 65, 65-200, 201-400, 401-800, > 800 and unkown) and education (categorical: <1, 1-5, and > 6 years)	R	F
5547	Individual	Demographic	Annual Family Income	Annual Family income (≥ 801 compared to 0-54 USD)	Questionaire (WHO STEPS approach)	What	Fruit	consumption of at least two servings per day ( calculated based on multiplying the weekly frequency of consumption of FV by the number of servings consume dper day and divded by seven)	Questionnaire: Participants were asked about the number of days they usually eat fruit in a typical week and how many fruits they usually eat on those days. The daily consumption was estimated separately for fruits and vegetables by multiplying the weekly frequency of consumption of FV by the number of servings consumed per day and divded by seven; recall period: typical week. The WHO STEPS instr…	NA	NA	NA	Poisson regression analysis	NA	NA		NA	1.99	NA	95% CI (1.21, 3.27)	NA		NA	NA	NA	NA	NA	NA	NA	Adjusted PR derived from models including age (categorical: 25-34, 35-44, 45-54, 55-64 years); annual family income in USD (categorical: < 65, 65-200, 201-400, 401-800, > 800 and unkown) and education (categorical: <1, 1-5, and > 6 years)	R	F
5547	Individual	Demographic	Annual Family Income	Annual Family income (65-200 compared to 0-54 USD)	Questionaire (WHO STEPS approach)	What	Fruit	consumption of at least two servings per day ( calculated based on multiplying the weekly frequency of consumption of FV by the number of servings consume dper day and divded by seven)	Questionnaire: Participants were asked about the number of days they usually eat fruit in a typical week and how many fruits they usually eat on those days. The daily consumption was estimated separately for fruits and vegetables by multiplying the weekly frequency of consumption of FV by the number of servings consumed per day and divded by seven; recall period: typical week. The WHO STEPS instr…	NA	NA	NA	Poisson regression analysis	NA	NA		NA	1.41	NA	95% CI (0.43, 4.57)	NA		NA	NA	NA	NA	NA	NA	NA	Adjusted PR derived from models including age (categorical: 25-34, 35-44, 45-54, 55-64 years); annual family income in USD (categorical: < 65, 65-200, 201-400, 401-800, > 800 and unkown) and education (categorical: <1, 1-5, and > 6 years)	U	M
5547	Individual	Demographic	Annual Family Income	Annual Family income (201- 400 compared to 0-54 USD)	Questionaire (WHO STEPS approach)	What	Fruit	consumption of at least two servings per day ( calculated based on multiplying the weekly frequency of consumption of FV by the number of servings consume dper day and divded by seven)	Questionnaire: Participants were asked about the number of days they usually eat fruit in a typical week and how many fruits they usually eat on those days. The daily consumption was estimated separately for fruits and vegetables by multiplying the weekly frequency of consumption of FV by the number of servings consumed per day and divded by seven; recall period: typical week. The WHO STEPS instr…	NA	NA	NA	Poisson regression analysis	NA	NA		NA	1.11	NA	95% CI (0.42, 2.93)	NA		NA	NA	NA	NA	NA	NA	NA	Adjusted PR derived from models including age (categorical: 25-34, 35-44, 45-54, 55-64 years); annual family income in USD (categorical: < 65, 65-200, 201-400, 401-800, > 800 and unkown) and education (categorical: <1, 1-5, and > 6 years)	U	M
5547	Individual	Demographic	Annual Family Income	Annual Family income (201- 400 compared to 0-54 USD)	Questionaire (WHO STEPS approach)	What	Fruit	consumption of at least two servings per day ( calculated based on multiplying the weekly frequency of consumption of FV by the number of servings consume dper day and divded by seven)	Questionnaire: Participants were asked about the number of days they usually eat fruit in a typical week and how many fruits they usually eat on those days. The daily consumption was estimated separately for fruits and vegetables by multiplying the weekly frequency of consumption of FV by the number of servings consumed per day and divded by seven; recall period: typical week. The WHO STEPS instr…	NA	NA	NA	Poisson regression analysis	NA	NA		NA	1.53	NA	95% CI (0.44, 5.36)	NA		NA	NA	NA	NA	NA	NA	NA	Adjusted PR derived from models including age (categorical: 25-34, 35-44, 45-54, 55-64 years); annual family income in USD (categorical: < 65, 65-200, 201-400, 401-800, > 800 and unkown) and education (categorical: <1, 1-5, and > 6 years)	U	M
5547	Individual	Demographic	Annual Family Income	Annual Family income (≥ 801 compared to 0-54 USD)	Questionaire (WHO STEPS approach)	What	Fruit	consumption of at least two servings per day ( calculated based on multiplying the weekly frequency of consumption of FV by the number of servings consume dper day and divded by seven)	Questionnaire: Participants were asked about the number of days they usually eat fruit in a typical week and how many fruits they usually eat on those days. The daily consumption was estimated separately for fruits and vegetables by multiplying the weekly frequency of consumption of FV by the number of servings consumed per day and divded by seven; recall period: typical week. The WHO STEPS instr…	NA	NA	NA	Poisson regression analysis	NA	NA		NA	1.19	NA	95% CI (0.47, 2.97)	NA		NA	NA	NA	NA	NA	NA	NA	Adjusted PR derived from models including age (categorical: 25-34, 35-44, 45-54, 55-64 years); annual family income in USD (categorical: < 65, 65-200, 201-400, 401-800, > 800 and unkown) and education (categorical: <1, 1-5, and > 6 years)	U	M
5547	Individual	Demographic	Annual Family Income	Annual Family income (65-200 compared to 0-54 USD)	Questionaire (WHO STEPS approach)	What	Fruit	consumption of at least two servings per day ( calculated based on multiplying the weekly frequency of consumption of FV by the number of servings consume dper day and divded by seven)	Questionnaire: Participants were asked about the number of days they usually eat fruit in a typical week and how many fruits they usually eat on those days. The daily consumption was estimated separately for fruits and vegetables by multiplying the weekly frequency of consumption of FV by the number of servings consumed per day and divded by seven; recall period: typical week. The WHO STEPS instr…	NA	NA	NA	Poisson regression analysis	NA	NA		NA	0.89	NA	95% CI (0.47, 1.70)	NA		NA	NA	NA	NA	NA	NA	NA	Adjusted PR derived from models including age (categorical: 25-34, 35-44, 45-54, 55-64 years); annual family income in USD (categorical: < 65, 65-200, 201-400, 401-800, > 800 and unkown) and education (categorical: <1, 1-5, and > 6 years)	R	M
5547	Individual	Demographic	Annual Family Income	Annual Family income (201- 400 compared to 0-54 USD)	Questionaire (WHO STEPS approach)	What	Fruit	consumption of at least two servings per day ( calculated based on multiplying the weekly frequency of consumption of FV by the number of servings consume dper day and divded by seven)	Questionnaire: Participants were asked about the number of days they usually eat fruit in a typical week and how many fruits they usually eat on those days. The daily consumption was estimated separately for fruits and vegetables by multiplying the weekly frequency of consumption of FV by the number of servings consumed per day and divded by seven; recall period: typical week. The WHO STEPS instr…	NA	NA	NA	Poisson regression analysis	NA	NA		NA	0.96	NA	95% CI (0.46, 2.02)	NA		NA	NA	NA	NA	NA	NA	NA	Adjusted PR derived from models including age (categorical: 25-34, 35-44, 45-54, 55-64 years); annual family income in USD (categorical: < 65, 65-200, 201-400, 401-800, > 800 and unkown) and education (categorical: <1, 1-5, and > 6 years)	R	M
5547	Individual	Demographic	Annual Family Income	Annual Family income (401-800 compared to 0-54 USD)	Questionaire (WHO STEPS approach)	What	Fruit	consumption of at least two servings per day ( calculated based on multiplying the weekly frequency of consumption of FV by the number of servings consume dper day and divded by seven)	Questionnaire: Participants were asked about the number of days they usually eat fruit in a typical week and how many fruits they usually eat on those days. The daily consumption was estimated separately for fruits and vegetables by multiplying the weekly frequency of consumption of FV by the number of servings consumed per day and divded by seven; recall period: typical week. The WHO STEPS instr…	NA	NA	NA	Poisson regression analysis	NA	NA		NA	1.07	NA	95% CI (0.53, 2.19)	NA		NA	NA	NA	NA	NA	NA	NA	Adjusted PR derived from models including age (categorical: 25-34, 35-44, 45-54, 55-64 years); annual family income in USD (categorical: < 65, 65-200, 201-400, 401-800, > 800 and unkown) and education (categorical: <1, 1-5, and > 6 years)	R	M
5547	Individual	Demographic	Annual Family Income	Annual Family income (≥ 801 compared to 0-54 USD)	Questionaire (WHO STEPS approach)	What	Fruit	consumption of at least two servings per day ( calculated based on multiplying the weekly frequency of consumption of FV by the number of servings consume dper day and divded by seven)	Questionnaire: Participants were asked about the number of days they usually eat fruit in a typical week and how many fruits they usually eat on those days. The daily consumption was estimated separately for fruits and vegetables by multiplying the weekly frequency of consumption of FV by the number of servings consumed per day and divded by seven; recall period: typical week. The WHO STEPS instr…	NA	NA	NA	Poisson regression analysis	NA	NA		NA	1.91	NA	95% CI (0.76, 4.79)	NA		NA	NA	NA	NA	NA	NA	NA	Adjusted PR derived from models including age (categorical: 25-34, 35-44, 45-54, 55-64 years); annual family income in USD (categorical: < 65, 65-200, 201-400, 401-800, > 800 and unkown) and education (categorical: <1, 1-5, and > 6 years)	R	M
5547	Individual	Demographic	Annual Family Income	Annual Family income (65-200 compared to 0-54 USD)	Questionaire (WHO STEPS approach)	What	Vegetables	consumption of at least two servings per day ( calculated based on multiplying the weekly frequency of consumption of FV by the number of servings consume dper day and divded by seven)	Questionnaire: Participants were asked about the number of days they usually eat fruit in a typical week and how many fruits they usually eat on those days. The daily consumption was estimated separately for fruits and vegetables by multiplying the weekly frequency of consumption of FV by the number of servings consumed per day and divded by seven; recall period: typical week. The WHO STEPS instr…	NA	NA	NA	Poisson regression analysis	NA	NA		NA	2.14	NA	95% CI (0.86, 5.28)	NA		NA	NA	NA	NA	NA	NA	NA	Adjusted PR derived from models including age (categorical: 25-34, 35-44, 45-54, 55-64 years); annual family income in USD (categorical: < 65, 65-200, 201-400, 401-800, > 800 and unkown) and education (categorical: <1, 1-5, and > 6 years)	U	F
5547	Individual	Demographic	Annual Family Income	Annual Family income (201- 400 compared to 0-54 USD)	Questionaire (WHO STEPS approach)	What	Vegetables	consumption of at least two servings per day ( calculated based on multiplying the weekly frequency of consumption of FV by the number of servings consume dper day and divded by seven)	Questionnaire: Participants were asked about the number of days they usually eat fruit in a typical week and how many fruits they usually eat on those days. The daily consumption was estimated separately for fruits and vegetables by multiplying the weekly frequency of consumption of FV by the number of servings consumed per day and divded by seven; recall period: typical week. The WHO STEPS instr…	NA	NA	NA	Poisson regression analysis	NA	NA		NA	1.22	NA	95% CI (0.40, 3.72)	NA		NA	NA	NA	NA	NA	NA	NA	Adjusted PR derived from models including age (categorical: 25-34, 35-44, 45-54, 55-64 years); annual family income in USD (categorical: < 65, 65-200, 201-400, 401-800, > 800 and unkown) and education (categorical: <1, 1-5, and > 6 years)	U	F
5547	Individual	Demographic	Annual Family Income	Annual Family income (401-800 compared to 0-54 USD)	Questionaire (WHO STEPS approach)	What	Vegetables	consumption of at least two servings per day ( calculated based on multiplying the weekly frequency of consumption of FV by the number of servings consume dper day and divded by seven)	Questionnaire: Participants were asked about the number of days they usually eat fruit in a typical week and how many fruits they usually eat on those days. The daily consumption was estimated separately for fruits and vegetables by multiplying the weekly frequency of consumption of FV by the number of servings consumed per day and divded by seven; recall period: typical week. The WHO STEPS instr…	NA	NA	NA	Poisson regression analysis	NA	NA		NA	1.35	NA	95% CI (0.43, 4.25)	NA		NA	NA	NA	NA	NA	NA	NA	Adjusted PR derived from models including age (categorical: 25-34, 35-44, 45-54, 55-64 years); annual family income in USD (categorical: < 65, 65-200, 201-400, 401-800, > 800 and unkown) and education (categorical: <1, 1-5, and > 6 years)	U	F
5547	Individual	Demographic	Annual Family Income	Annual Family income (≥ 801 compared to 0-54 USD)	Questionaire (WHO STEPS approach)	What	Vegetables	consumption of at least two servings per day ( calculated based on multiplying the weekly frequency of consumption of FV by the number of servings consume dper day and divded by seven)	Questionnaire: Participants were asked about the number of days they usually eat fruit in a typical week and how many fruits they usually eat on those days. The daily consumption was estimated separately for fruits and vegetables by multiplying the weekly frequency of consumption of FV by the number of servings consumed per day and divded by seven; recall period: typical week. The WHO STEPS instr…	NA	NA	NA	Poisson regression analysis	NA	NA		NA	1.81	NA	95% CI (0.63, 5.20)	NA		NA	NA	NA	NA	NA	NA	NA	Adjusted PR derived from models including age (categorical: 25-34, 35-44, 45-54, 55-64 years); annual family income in USD (categorical: < 65, 65-200, 201-400, 401-800, > 800 and unkown) and education (categorical: <1, 1-5, and > 6 years)	U	F
5547	Individual	Demographic	Annual Family Income	Annual Family income (65-200 compared to 0-54 USD)	Questionaire (WHO STEPS approach)	What	Vegetables	consumption of at least two servings per day ( calculated based on multiplying the weekly frequency of consumption of FV by the number of servings consume dper day and divded by seven)	Questionnaire: Participants were asked about the number of days they usually eat fruit in a typical week and how many fruits they usually eat on those days. The daily consumption was estimated separately for fruits and vegetables by multiplying the weekly frequency of consumption of FV by the number of servings consumed per day and divded by seven; recall period: typical week. The WHO STEPS instr…	NA	NA	NA	Poisson regression analysis	NA	NA		NA	0.82	NA	95% CI (0.55, 1.23)	NA		NA	NA	NA	NA	NA	NA	NA	Adjusted PR derived from models including age (categorical: 25-34, 35-44, 45-54, 55-64 years); annual family income in USD (categorical: < 65, 65-200, 201-400, 401-800, > 800 and unkown) and education (categorical: <1, 1-5, and > 6 years)	R	F
5547	Individual	Demographic	Annual Family Income	Annual Family income (201- 400 compared to 0-54 USD)	Questionaire (WHO STEPS approach)	What	Vegetables	consumption of at least two servings per day ( calculated based on multiplying the weekly frequency of consumption of FV by the number of servings consume dper day and divded by seven)	Questionnaire: Participants were asked about the number of days they usually eat fruit in a typical week and how many fruits they usually eat on those days. The daily consumption was estimated separately for fruits and vegetables by multiplying the weekly frequency of consumption of FV by the number of servings consumed per day and divded by seven; recall period: typical week. The WHO STEPS instr…	NA	NA	NA	Poisson regression analysis	NA	NA		NA	1.16	NA	95% CI (0.77, 1.76)	NA		NA	NA	NA	NA	NA	NA	NA	Adjusted PR derived from models including age (categorical: 25-34, 35-44, 45-54, 55-64 years); annual family income in USD (categorical: < 65, 65-200, 201-400, 401-800, > 800 and unkown) and education (categorical: <1, 1-5, and > 6 years)	R	F
5547	Individual	Demographic	Annual Family Income	Annual Family income (401-800 compared to 0-54 USD)	Questionaire (WHO STEPS approach)	What	Vegetables	consumption of at least two servings per day ( calculated based on multiplying the weekly frequency of consumption of FV by the number of servings consume dper day and divded by seven)	Questionnaire: Participants were asked about the number of days they usually eat fruit in a typical week and how many fruits they usually eat on those days. The daily consumption was estimated separately for fruits and vegetables by multiplying the weekly frequency of consumption of FV by the number of servings consumed per day and divded by seven; recall period: typical week. The WHO STEPS instr…	NA	NA	NA	Poisson regression analysis	NA	NA		NA	0.97	NA	95% CI (0.50, 1.89)	NA		NA	NA	NA	NA	NA	NA	NA	Adjusted PR derived from models including age (categorical: 25-34, 35-44, 45-54, 55-64 years); annual family income in USD (categorical: < 65, 65-200, 201-400, 401-800, > 800 and unkown) and education (categorical: <1, 1-5, and > 6 years)	R	F
5547	Individual	Demographic	Annual Family Income	Annual Family income (≥ 801 compared to 0-54 USD)	Questionaire (WHO STEPS approach)	What	Vegetables	consumption of at least two servings per day ( calculated based on multiplying the weekly frequency of consumption of FV by the number of servings consume dper day and divded by seven)	Questionnaire: Participants were asked about the number of days they usually eat fruit in a typical week and how many fruits they usually eat on those days. The daily consumption was estimated separately for fruits and vegetables by multiplying the weekly frequency of consumption of FV by the number of servings consumed per day and divded by seven; recall period: typical week. The WHO STEPS instr…	NA	NA	NA	Poisson regression analysis	NA	NA		NA	0.32	NA	95% CI (0.13, 0.81)	NA		NA	NA	NA	NA	NA	NA	NA	Adjusted PR derived from models including age (categorical: 25-34, 35-44, 45-54, 55-64 years); annual family income in USD (categorical: < 65, 65-200, 201-400, 401-800, > 800 and unkown) and education (categorical: <1, 1-5, and > 6 years)	R	F
5547	Individual	Demographic	Annual Family Income	Annual Family income (65-200 compared to 0-54 USD)	Questionaire (WHO STEPS approach)	What	Vegetables	consumption of at least two servings per day ( calculated based on multiplying the weekly frequency of consumption of FV by the number of servings consume dper day and divded by seven)	Questionnaire: Participants were asked about the number of days they usually eat fruit in a typical week and how many fruits they usually eat on those days. The daily consumption was estimated separately for fruits and vegetables by multiplying the weekly frequency of consumption of FV by the number of servings consumed per day and divded by seven; recall period: typical week. The WHO STEPS instr…	NA	NA	NA	Poisson regression analysis	NA	NA		NA	3.04	NA	95% CI (0.97, 10.64)	NA		NA	NA	NA	NA	NA	NA	NA	Adjusted PR derived from models including age (categorical: 25-34, 35-44, 45-54, 55-64 years); annual family income in USD (categorical: < 65, 65-200, 201-400, 401-800, > 800 and unkown) and education (categorical: <1, 1-5, and > 6 years)	U	M
5547	Individual	Demographic	Annual Family Income	Annual Family income (201- 400 compared to 0-54 USD)	Questionaire (WHO STEPS approach)	What	Vegetables	consumption of at least two servings per day ( calculated based on multiplying the weekly frequency of consumption of FV by the number of servings consume dper day and divded by seven)	Questionnaire: Participants were asked about the number of days they usually eat fruit in a typical week and how many fruits they usually eat on those days. The daily consumption was estimated separately for fruits and vegetables by multiplying the weekly frequency of consumption of FV by the number of servings consumed per day and divded by seven; recall period: typical week. The WHO STEPS instr…	NA	NA	NA	Poisson regression analysis	NA	NA		NA	1.46	NA	95% CI (0.52, 4.05)	NA		NA	NA	NA	NA	NA	NA	NA	Adjusted PR derived from models including age (categorical: 25-34, 35-44, 45-54, 55-64 years); annual family income in USD (categorical: < 65, 65-200, 201-400, 401-800, > 800 and unkown) and education (categorical: <1, 1-5, and > 6 years)	U	M
5547	Individual	Demographic	Annual Family Income	Annual Family income (401-800 compared to 0-54 USD)	Questionaire (WHO STEPS approach)	What	Vegetables	consumption of at least two servings per day ( calculated based on multiplying the weekly frequency of consumption of FV by the number of servings consume dper day and divded by seven)	Questionnaire: Participants were asked about the number of days they usually eat fruit in a typical week and how many fruits they usually eat on those days. The daily consumption was estimated separately for fruits and vegetables by multiplying the weekly frequency of consumption of FV by the number of servings consumed per day and divded by seven; recall period: typical week. The WHO STEPS instr…	NA	NA	NA	Poisson regression analysis	NA	NA		NA	1.01	NA	95% CI (0.42, 2.46)	NA		NA	NA	NA	NA	NA	NA	NA	Adjusted PR derived from models including age (categorical: 25-34, 35-44, 45-54, 55-64 years); annual family income in USD (categorical: < 65, 65-200, 201-400, 401-800, > 800 and unkown) and education (categorical: <1, 1-5, and > 6 years)	U	M
5547	Individual	Demographic	Annual Family Income	Annual Family income (≥ 801 compared to 0-54 USD)	Questionaire (WHO STEPS approach)	What	Vegetables	consumption of at least two servings per day ( calculated based on multiplying the weekly frequency of consumption of FV by the number of servings consume dper day and divded by seven)	Questionnaire: Participants were asked about the number of days they usually eat fruit in a typical week and how many fruits they usually eat on those days. The daily consumption was estimated separately for fruits and vegetables by multiplying the weekly frequency of consumption of FV by the number of servings consumed per day and divded by seven; recall period: typical week. The WHO STEPS instr…	NA	NA	NA	Poisson regression analysis	NA	NA		NA	1.44	NA	95% CI (0.51, 4.07)	NA		NA	NA	NA	NA	NA	NA	NA	Adjusted PR derived from models including age (categorical: 25-34, 35-44, 45-54, 55-64 years); annual family income in USD (categorical: < 65, 65-200, 201-400, 401-800, > 800 and unkown) and education (categorical: <1, 1-5, and > 6 years)	U	M
5547	Individual	Demographic	Annual Family Income	Annual Family income (65-200 compared to 0-54 USD)	Questionaire (WHO STEPS approach)	What	Vegetables	consumption of at least two servings per day ( calculated based on multiplying the weekly frequency of consumption of FV by the number of servings consume dper day and divded by seven)	Questionnaire: Participants were asked about the number of days they usually eat fruit in a typical week and how many fruits they usually eat on those days. The daily consumption was estimated separately for fruits and vegetables by multiplying the weekly frequency of consumption of FV by the number of servings consumed per day and divded by seven; recall period: typical week. The WHO STEPS instr…	NA	NA	NA	Poisson regression analysis	NA	NA		NA	1.03	NA	95% CI (0.60, 1.78)	NA		NA	NA	NA	NA	NA	NA	NA	Adjusted PR derived from models including age (categorical: 25-34, 35-44, 45-54, 55-64 years); annual family income in USD (categorical: < 65, 65-200, 201-400, 401-800, > 800 and unkown) and education (categorical: <1, 1-5, and > 6 years)	R	M
5547	Individual	Demographic	Annual Family Income	Annual Family income (201- 400 compared to 0-54 USD)	Questionaire (WHO STEPS approach)	What	Vegetables	consumption of at least two servings per day ( calculated based on multiplying the weekly frequency of consumption of FV by the number of servings consume dper day and divded by seven)	Questionnaire: Participants were asked about the number of days they usually eat fruit in a typical week and how many fruits they usually eat on those days. The daily consumption was estimated separately for fruits and vegetables by multiplying the weekly frequency of consumption of FV by the number of servings consumed per day and divded by seven; recall period: typical week. The WHO STEPS instr…	NA	NA	NA	Poisson regression analysis	NA	NA		NA	1.22	NA	95% CI (0.70, 2.12)	NA		NA	NA	NA	NA	NA	NA	NA	Adjusted PR derived from models including age (categorical: 25-34, 35-44, 45-54, 55-64 years); annual family income in USD (categorical: < 65, 65-200, 201-400, 401-800, > 800 and unkown) and education (categorical: <1, 1-5, and > 6 years)	R	M
5547	Individual	Demographic	Annual Family Income	Annual Family income (401-800 compared to 0-54 USD)	Questionaire (WHO STEPS approach)	What	Vegetables	consumption of at least two servings per day ( calculated based on multiplying the weekly frequency of consumption of FV by the number of servings consume dper day and divded by seven)	Questionnaire: Participants were asked about the number of days they usually eat fruit in a typical week and how many fruits they usually eat on those days. The daily consumption was estimated separately for fruits and vegetables by multiplying the weekly frequency of consumption of FV by the number of servings consumed per day and divded by seven; recall period: typical week. The WHO STEPS instr…	NA	NA	NA	Poisson regression analysis	NA	NA		NA	0.84	NA	95% CI (0.37, 1.88)	NA		NA	NA	NA	NA	NA	NA	NA	Adjusted PR derived from models including age (categorical: 25-34, 35-44, 45-54, 55-64 years); annual family income in USD (categorical: < 65, 65-200, 201-400, 401-800, > 800 and unkown) and education (categorical: <1, 1-5, and > 6 years)	R	M
5547	Individual	Demographic	Annual Family Income	Annual Family income (≥ 801 compared to 0-54 USD)	Questionaire (WHO STEPS approach)	What	Vegetables	consumption of at least two servings per day ( calculated based on multiplying the weekly frequency of consumption of FV by the number of servings consume dper day and divded by seven)	Questionnaire: Participants were asked about the number of days they usually eat fruit in a typical week and how many fruits they usually eat on those days. The daily consumption was estimated separately for fruits and vegetables by multiplying the weekly frequency of consumption of FV by the number of servings consumed per day and divded by seven; recall period: typical week. The WHO STEPS instr…	NA	NA	NA	Poisson regression analysis	NA	NA		NA	0.74	NA	95% CI (0.22, 2.43)	NA		NA	NA	NA	NA	NA	NA	NA	Adjusted PR derived from models including age (categorical: 25-34, 35-44, 45-54, 55-64 years); annual family income in USD (categorical: < 65, 65-200, 201-400, 401-800, > 800 and unkown) and education (categorical: <1, 1-5, and > 6 years)	R	M
5547	Individual	Biological	Gender, sex	Men compared to Women	Questionaire (WHO STEPS approach)	What	Fruit	consumption of at least two servings per day ( calculated based on multiplying the weekly frequency of consumption of FV by the number of servings consume dper day and divded by seven)	Questionnaire: Participants were asked about the number of days they usually eat fruit in a typical week and how many fruits they usually eat on those days. The daily consumption was estimated separately for fruits and vegetables by multiplying the weekly frequency of consumption of FV by the number of servings consumed per day and divded by seven; recall period: typical week. The WHO STEPS instr…	NA	NA	NA	Poisson regression analysis; Table 4	NA	NA		NA	0.75	NA	95% CI (0.56, 1.01)	NA		NA	NA	NA	NA	NA	NA	NA	Adjusted PR derived from models including age (categorical: 25-34, 35-44, 45-54, 55-64 years); annual family income in USD (categorical: < 65, 65-200, 201-400, 401-800, > 800 and unkown) and education (categorical: <1, 1-5, and > 6 years)	U	F,M
5547	Individual	Biological	Gender, sex	Men compared to Women	Questionaire (WHO STEPS approach)	What	Fruit	consumption of at least two servings per day ( calculated based on multiplying the weekly frequency of consumption of FV by the number of servings consume dper day and divded by seven)	Questionnaire: Participants were asked about the number of days they usually eat fruit in a typical week and how many fruits they usually eat on those days. The daily consumption was estimated separately for fruits and vegetables by multiplying the weekly frequency of consumption of FV by the number of servings consumed per day and divded by seven; recall period: typical week. The WHO STEPS instr…	NA	NA	NA	Poisson regression analysis; Table 4	NA	NA		NA	0.90	NA	95% CI (0.71, 1.13)	NA		NA	NA	NA	NA	NA	NA	NA	Adjusted PR derived from models including age (categorical: 25-34, 35-44, 45-54, 55-64 years); annual family income in USD (categorical: < 65, 65-200, 201-400, 401-800, > 800 and unkown) and education (categorical: <1, 1-5, and > 6 years)	R	F,M
5547	Individual	Biological	Gender, sex	Men compared to Women	Questionaire (WHO STEPS approach)	What	Vegetables	consumption of at least two servings per day ( calculated based on multiplying the weekly frequency of consumption of FV by the number of servings consume dper day and divded by seven)	Questionnaire: Participants were asked about the number of days they usually eat fruit in a typical week and how many fruits they usually eat on those days. The daily consumption was estimated separately for fruits and vegetables by multiplying the weekly frequency of consumption of FV by the number of servings consumed per day and divded by seven; recall period: typical week. The WHO STEPS instr…	NA	NA	NA	Poisson regression analysis; Table 4	NA	NA		NA	0.79	NA	95% CI (0.57, 1.10)	NA		NA	NA	NA	NA	NA	NA	NA	Adjusted PR derived from models including age (categorical: 25-34, 35-44, 45-54, 55-64 years); annual family income in USD (categorical: < 65, 65-200, 201-400, 401-800, > 800 and unkown) and education (categorical: <1, 1-5, and > 6 years)	U	F,M
5547	Individual	Biological	Gender, sex	Men compared to Women	Questionaire (WHO STEPS approach)	What	Vegetables	consumption of at least two servings per day ( calculated based on multiplying the weekly frequency of consumption of FV by the number of servings consume dper day and divded by seven)	Questionnaire: Participants were asked about the number of days they usually eat fruit in a typical week and how many fruits they usually eat on those days. The daily consumption was estimated separately for fruits and vegetables by multiplying the weekly frequency of consumption of FV by the number of servings consumed per day and divded by seven; recall period: typical week. The WHO STEPS instr…	NA	NA	NA	Poisson regression analysis; Table 4	NA	NA		NA	0.72	NA	95% CI (0.56, 0.93)	NA		NA	NA	NA	NA	NA	NA	NA	Adjusted PR derived from models including age (categorical: 25-34, 35-44, 45-54, 55-64 years); annual family income in USD (categorical: < 65, 65-200, 201-400, 401-800, > 800 and unkown) and education (categorical: <1, 1-5, and > 6 years)	R	F,M
5547	Individual	Demographic	Region	Urban compared to rural	Questionaire (WHO STEPS approach)	What	Fruit	consumption of at least two servings per day ( calculated based on multiplying the weekly frequency of consumption of FV by the number of servings consume dper day and divded by seven)	Questionnaire: Participants were asked about the number of days they usually eat fruit in a typical week and how many fruits they usually eat on those days. The daily consumption was estimated separately for fruits and vegetables by multiplying the weekly frequency of consumption of FV by the number of servings consumed per day and divded by seven; recall period: typical week. The WHO STEPS instr…	NA	NA	NA	Poisson regression analysis; Table 4	NA	NA		NA	0.67	NA	95% CI (0.47, 0.95)	NA		NA	NA	NA	NA	NA	NA	NA	Adjusted PR derived from models including age (categorical: 25-34, 35-44, 45-54, 55-64 years); annual family income in USD (categorical: < 65, 65-200, 201-400, 401-800, > 800 and unkown) and education (categorical: <1, 1-5, and > 6 years)		M
5547	Individual	Demographic	Region	Urban compared to rural	Questionaire (WHO STEPS approach)	What	Fruit	consumption of at least two servings per day ( calculated based on multiplying the weekly frequency of consumption of FV by the number of servings consume dper day and divded by seven)	Questionnaire: Participants were asked about the number of days they usually eat fruit in a typical week and how many fruits they usually eat on those days. The daily consumption was estimated separately for fruits and vegetables by multiplying the weekly frequency of consumption of FV by the number of servings consumed per day and divded by seven; recall period: typical week. The WHO STEPS instr…	NA	NA	NA	Poisson regression analysis; Table 4	NA	NA		NA	0.76	NA	95% CI (0.56, 1.02)	NA		NA	NA	NA	NA	NA	NA	NA	Adjusted PR derived from models including age (categorical: 25-34, 35-44, 45-54, 55-64 years); annual family income in USD (categorical: < 65, 65-200, 201-400, 401-800, > 800 and unkown) and education (categorical: <1, 1-5, and > 6 years)		F
5547	Individual	Demographic	Region	Urban compared to rural	Questionaire (WHO STEPS approach)	What	Vegetables	consumption of at least two servings per day ( calculated based on multiplying the weekly frequency of consumption of FV by the number of servings consume dper day and divded by seven)	Questionnaire: Participants were asked about the number of days they usually eat fruit in a typical week and how many fruits they usually eat on those days. The daily consumption was estimated separately for fruits and vegetables by multiplying the weekly frequency of consumption of FV by the number of servings consumed per day and divded by seven; recall period: typical week. The WHO STEPS instr…	NA	NA	NA	Poisson regression analysis; Table 4	NA	NA		NA	0.78	NA	95% CI (0.40, 1.52)	NA		NA	NA	NA	NA	NA	NA	NA	Adjusted PR derived from models including age (categorical: 25-34, 35-44, 45-54, 55-64 years); annual family income in USD (categorical: < 65, 65-200, 201-400, 401-800, > 800 and unkown) and education (categorical: <1, 1-5, and > 6 years)		M
5547	Individual	Demographic	Region	Urban compared to rural	Questionaire (WHO STEPS approach)	What	Vegetables	consumption of at least two servings per day ( calculated based on multiplying the weekly frequency of consumption of FV by the number of servings consume dper day and divded by seven)	Questionnaire: Participants were asked about the number of days they usually eat fruit in a typical week and how many fruits they usually eat on those days. The daily consumption was estimated separately for fruits and vegetables by multiplying the weekly frequency of consumption of FV by the number of servings consumed per day and divded by seven; recall period: typical week. The WHO STEPS instr…	NA	NA	NA	Poisson regression analysis; Table 4	NA	NA		NA	0.56	NA	95% CI (0.34, 0.92)	NA		NA	NA	NA	NA	NA	NA	NA	Adjusted PR derived from models including age (categorical: 25-34, 35-44, 45-54, 55-64 years); annual family income in USD (categorical: < 65, 65-200, 201-400, 401-800, > 800 and unkown) and education (categorical: <1, 1-5, and > 6 years)		F
8269	Individual	Biological	Gender, sex	Male (vs female)	Questionnaire (pre-tested)	What	NA	NA	NA	FV combined	Amount spent on fruits and vegetables	Questionnaire (pre-tested, structured), using seven days memory recall	Linear regression model	NA	NA		NA	NA	NA	NA	NA		B-coefficient: 225.146	NA	NA	NA	NA	0.014	2.493; significant at 5 %	NA	U	F,M
8269	Macro	Societal and cultural norms/beliefs	Religion	no further information	Questionnaire (pre-tested)	What	NA	NA	NA	FV combined	Amount spent on fruits and vegetables	Questionnaire (pre-tested, structured)	Linear regression model	NA	NA		NA	NA	NA	NA	NA		B-coefficient: -64.361	NA	NA	NA	NA	0.535	-0.621	NA	U	F,M
8269	Individual/household	Cognitions	Taste	no further information	Questionnaire (pre-tested)	What	NA	NA	NA	FV combined	Amount spent on fruits and vegetables	Questionnaire (pre-tested, structured)	Linear regression model	NA	NA		NA	NA	NA	NA	NA		B-coefficient: 49.467	NA	NA	NA	NA	0.246	1.165	NA	U	F,M
8269	Physical	School/University	Availability of fruits and vegetables	no further information	Questionnaire (pre-tested)	What	NA	NA	NA	FV combined	Amount spent on fruits and vegetables	Questionnaire (pre-tested, structured)	Linear regression model	NA	NA		NA	NA	NA	NA	NA		B-coefficient: -99.733	NA	NA	NA	NA	0.006		NA	U	F,M
8269	Individual/household	Demographic	Students income	no further information	Questionnaire (pre-tested)	What	NA	NA	NA	FV combined	Amount spent on fruits and vegetables	Questionnaire (pre-tested, structured)	Linear regression model	NA	NA		NA	NA	NA	NA	NA		B-coefficient: 0.016	NA	NA	NA	NA	0.095	1.683; significant at 0.01 (10%)	NA	U	F,M
8269	Individual/household	Demographic	Parents income	no further information	Questionnaire (pre-tested)	What	NA	NA	NA	FV combined	Amount spent on fruits and vegetables	Questionnaire (pre-tested, structured)	Linear regression model	NA	NA		NA	NA	NA	NA	NA		B-coefficient: 66.171	NA	NA	NA	NA	0.026	2.247; significant at 0.05	NA	U	F,M
5390	Individual/household	Biological	Age		Questionnaire	How	FV combined	Adherence to fruit and vegetable dietary pattern (Fruit, vegetable, Salad). Dietary patterns were dichotomized as high adherence (being in the highest quartile of diet scores for each pattern) vs. low adherence (lower three quartiles). Outcomes of interest (being in the highest quartile of each dietary pattern). Calculated based on the number of days per week a participant would consume a food it…	FFQ qualitative: The questionnaires assessed the number of days per week certain food items were consumed. The FFQ was prepared in collaboration with the Nutrition Unit of the Ministry of Health in Seychelles, taking into account local dietary habits.	NA	NA	NA	Poisson regression analysis	NA	NA		NA	1.01	NA	95% CI (1.00, 1.01)	NA		NA	NA	NA	NA	NA	NA	NA	Adjusted for age, gender, year of survey, income, education	U,R	F,M
5390	Individual/household	Biological	Gender, sex	Female (compared to male)	Questionnaire	How	FV combined	Adherence to fruit and vegetable dietary pattern (Fruit, vegetable, Salad). Dietary patterns were dichotomized as high adherence (being in the highest quartile of diet scores for each pattern) vs. low adherence (lower three quartiles). Outcomes of interest (being in the highest quartile of each dietary pattern). Calculated based on the number of days per week a participant would consume a food it…	FFQ qualitative: The questionnaires assessed the number of days per week certain food items were consumed. The FFQ was prepared in collaboration with the Nutrition Unit of the Ministry of Health in Seychelles, taking into account local dietary habits.	NA	NA	NA	Poisson regression analysis	NA	NA		NA	1.47	NA	95% CI (1.27, 1.70)	NA		NA	NA	NA	NA	NA	NA	NA	Adjusted for age, gender, year of survey, income, education	U,R	F,M
5390	Individual/household	Demographic	Education	low (compared to high)	Questionnaire: “high” (post secondary school: polytechnic school, university or similar schools, excluding post secondary vocational school) and “low” (secondary school and post secondary vocational school).	How	FV combined	Adherence to fruit and vegetable dietary pattern (Fruit, vegetable, Salad). Dietary patterns were dichotomized as high adherence (being in the highest quartile of diet scores for each pattern) vs. low adherence (lower three quartiles). Outcomes of interest (being in the highest quartile of each dietary pattern). Calculated based on the number of days per week a participant would consume a food it…	FFQ qualitative: The questionnaires assessed the number of days per week certain food items were consumed. The FFQ was prepared in collaboration with the Nutrition Unit of the Ministry of Health in Seychelles, taking into account local dietary habits.	NA	NA	NA	Poisson regression analysis	NA	NA		NA	0.88	NA	95% CI (0.74, 1.05)	NA		NA	NA	NA	NA	NA	NA	NA	Adjusted for age, gender, year of survey, income, education	U,R	F,M
5390	Individual/household	Demographic	Income	low (compared to high)	Questionnaire: low income (_x0001_3,000 rupees in 2004 and _x0001_8,000 in 2013) and high income (>3,000 rupees in 2004 and >8,000 rupees in 2013)	How	FV combined	Adherence to fruit and vegetable dietary pattern (Fruit, vegetable, Salad). Dietary patterns were dichotomized as high adherence (being in the highest quartile of diet scores for each pattern) vs. low adherence (lower three quartiles). Outcomes of interest (being in the highest quartile of each dietary pattern). Calculated based on the number of days per week a participant would consume a food it…	FFQ qualitative: The questionnaires assessed the number of days per week certain food items were consumed. The FFQ was prepared in collaboration with the Nutrition Unit of the Ministry of Health in Seychelles, taking into account local dietary habits.	NA	NA	NA	Poisson regression analysis	NA	NA		NA	0.71	NA	95% CI (0.60, 0.83)	NA		NA	NA	NA	NA	NA	NA	NA	Adjusted for age, gender, year of survey, income, education	U,R	F,M
11839	Individual	Biological	Gender,sex		Questionnaire (structured)	What	NA	NA	NA	Vegetables	amount of money spent on vegetables monthly	Questionnaire	Regression anaylsis	NA	NA	NA	NA	NA	NA	NA	NA		-136.590	NA	NA	NA	NA	NA	-1.115	No information provided	U	F,M	NR
11839	Individual	Biological	Age		Questionnaire (structured)	What	NA	NA	NA	Vegetables	amount of money spent on vegetables monthly	Questionnaire	Regression anaylsis	NA	NA	NA	NA	NA	NA	NA	NA		7.918	NA	NA	NA	NA	NA	0.941	No information provided	U	F,M	NR
11839	Social	Family	Marital status		Questionnaire (structured)	What	NA	NA	NA	Vegetables	amount of money spent on vegetables monthly	Questionnaire	Regression anaylsis	NA	NA	NA	NA	NA	NA	NA	NA		71.071	NA	NA	NA	NA	NA	0.407	No information provided	U	F,M	NR
11839	Individual	Demographic	Educational status		Questionnaire	What	NA	NA	NA	Vegetables	amount of money spent on vegetables monthly	Questionnaire	Regression anaylsis	NA	NA	NA	NA	NA	NA	NA	NA		145.040	NA	NA	NA	NA	<0.05	2.249	No information provided	U	F,M	NR
11839	Individual	Demographic	Monthly Income		Questionnaire	What	NA	NA	NA	Vegetables	amount of money spent on vegetables monthly	Questionnaire	Regression anaylsis	NA	NA	NA	NA	NA	NA	NA	NA		25.967	NA	NA	NA	NA	NA	0.606	No information provided	U	F,M	NR
4742	Individual	Lifestyle and behaviour	Time and effort as perceived barrier to eating fruits and vegetables (Perceived barrier)	1 =strongly agree and 2 = agree, and No barrier: 4 = disa ree and 5 = strongly disagree; 3 =neutral excluded here.	Questionnaire, pilot tested, interview conducted by trained enumerators, The questionnaire has been previously used by Hagdrup, et al. (1998) and was slightly adjusted	What	FV combined	Three levels of FV consumption: 5 servings a day or more;2-4 servings per day, or fewer than 2; servings per day	Questionnaire; Three levels of fruit and vegetable consumption were used: 5 servings a day or more, 2-4 servings per day, or fewer than 2 servings per day.A serving was defined as 6 oz. (180 ml) of fruit juice, 0.5 cup of any vegetable, 1 cup of salad greens, or 1 piece of fruit (Laforge, Greene, & Prochaska, 1994)	NA	NA	NA	Sperman rank correlation	NA	NA		NA	NA	NA	NA	NA		NA	NA	p<0.05	NA	NA	NA	NA		Rural and Semi-urban,	F,M
4742	Individual	Lifestyle and behaviour	Eat out frequently as perceived barrier to eating fruits and vegetables (Perceived barrier)	1 =strongly agree and 2 = agree, and No barrier: 4 = disa ree and 5 = strongly disagree; 3 =neutral excluded here.	Questionnaire, pilot tested, interview conducted by trained enumerators	What	FV combined	Three levels of FV consumption: 5 servings a day or more;2-4 servings per day, or fewer than 2; servings per day (Frequency of FV)	Questionnaire; Three levels of fruit and vegetable consumption were used: 5 servings a day or more, 2-4 servings per day, or fewer than 2 servings per day.A serving was defined as 6 oz. (180 ml) of fruit juice, 0.5 cup of any vegetable, 1 cup of salad greens, or 1 piece of fruit (Laforge, Greene, & Prochaska, 1994)	NA	NA	NA	Sperman rank correlation	NA	NA		NA	NA	NA	NA	NA		NA	NA	-0.01	NA	NA	NA	NA		Rural and Semi-urban,	F,M
4742	Individual	Demographic	Expense as perceived barrier to eating fruits and vegetables (Perceived barrier)	1 =strongly agree and 2 = agree, and No barrier: 4 = disa ree and 5 = strongly disagree; 3 =neutral excluded here.	Questionnaire, pilot tested, interview conducted by trained enumerators	What	FV combined	Three levels of FV consumption: 5 servings a day or more;2-4 servings per day, or fewer than 2; servings per day (Frequency of FV)	Questionnaire; Three levels of fruit and vegetable consumption were used: 5 servings a day or more, 2-4 servings per day, or fewer than 2 servings per day.A serving was defined as 6 oz. (180 ml) of fruit juice, 0.5 cup of any vegetable, 1 cup of salad greens, or 1 piece of fruit (Laforge, Greene, & Prochaska, 1994)	NA	NA	NA	Sperman rank correlation	NA	NA		NA	NA	NA	NA	NA		NA	NA	-0.11	NA	NA	NA	NA		Rural and Semi-urban,	F,M
4742	Individual	Cognitions	Perceived health benefit of increased FV intake to Heart disease risk (Perceived health benefit)	1 =strongly agree and 2 = agree, and No barrier: 4 = disa ree and 5 = strongly disagree; 3 =neutral excluded here.	Questionnaire, pilot tested, interview conducted by trained enumerators	What	FV combined	Three levels of FV consumption: 5 servings a day or more;2-4 servings per day, or fewer than 2; servings per day (Frequency of FV)	Questionnaire; Three levels of fruit and vegetable consumption were used: 5 servings a day or more, 2-4 servings per day, or fewer than 2 servings per day.A serving was defined as 6 oz. (180 ml) of fruit juice, 0.5 cup of any vegetable, 1 cup of salad greens, or 1 piece of fruit (Laforge, Greene, & Prochaska, 1994)	NA	NA	NA	Sperman rank correlation	NA	NA		NA	NA	NA	NA	NA		NA	NA	-0.02	NA	NA	NA	NA		Rural and Semi-urban,	F,M
4742	Individual	Cognitions	Perceived health benefits of reduced fat intake to heart disease risk (Perceived health benefit)	1 =strongly agree and 2 = agree, and No barrier: 4 = disa ree and 5 = strongly disagree; 3 =neutral excluded here.	Questionnaire, pilot tested, interview conducted by trained enumerators	What	FV combined	Three levels of FV consumption: 5 servings a day or more;2-4 servings per day, or fewer than 2; servings per day (Frequency of FV)	Questionnaire; Three levels of fruit and vegetable consumption were used: 5 servings a day or more, 2-4 servings per day, or fewer than 2 servings per day.A serving was defined as 6 oz. (180 ml) of fruit juice, 0.5 cup of any vegetable, 1 cup of salad greens, or 1 piece of fruit (Laforge, Greene, & Prochaska, 1994)	NA	NA	NA	Sperman rank correlation	NA	NA		NA	NA	NA	NA	NA		NA	NA	0.05	NA	NA	NA	NA		Rural and Semi-urban,	F,M
4742	Individual	Cognitions	Perceived health benefit: Perceived health benefit of increased FV intake to Caner risk	1 =strongly agree and 2 = agree, and No barrier: 4 = disa ree and 5 = strongly disagree; 3 =neutral excluded here.	Questionnaire, pilot tested, interview conducted by trained enumerators	What	FV combined	Three levels of FV consumption: 5 servings a day or more;2-4 servings per day, or fewer than 2; servings per day (Frequency of FV)	Questionnaire; Three levels of fruit and vegetable consumption were used: 5 servings a day or more, 2-4 servings per day, or fewer than 2 servings per day.A serving was defined as 6 oz. (180 ml) of fruit juice, 0.5 cup of any vegetable, 1 cup of salad greens, or 1 piece of fruit (Laforge, Greene, & Prochaska, 1994)	NA	NA	NA	Sperman rank correlation	NA	NA		NA	NA	NA	NA	NA		NA	NA	-0.04	NA	NA	NA	NA		Rural and Semi-urban,	F,M
4742	Individual	Cognitions	Perceived health benefit: Perceived health benefits of reduced fat intake to Cancer risk	1 =strongly agree and 2 = agree, and No barrier: 4 = disa ree and 5 = strongly disagree; 3 =neutral excluded here.	Questionnaire, pilot tested, interview conducted by trained enumerators	What	FV combined	Three levels of FV consumption: 5 servings a day or more;2-4 servings per day, or fewer than 2; servings per day (Frequency of FV)	Questionnaire; Three levels of fruit and vegetable consumption were used: 5 servings a day or more, 2-4 servings per day, or fewer than 2 servings per day.A serving was defined as 6 oz. (180 ml) of fruit juice, 0.5 cup of any vegetable, 1 cup of salad greens, or 1 piece of fruit (Laforge, Greene, & Prochaska, 1994)	NA	NA	NA	Sperman rank correlation	NA	NA		NA	NA	NA	NA	NA		NA	NA	0.06	NA	NA	NA	NA		Rural and Semi-urban,	F,M
4742	Individual	Cognitions	Knowledge regarding dietary recommendations	Self- rated knoweldge; 1= no knowledge; 5 = much knowledge	Questionnaire: assessed by rating self-rated knowledge about diet recommendations and FV intake recommenations	What	FV combined	Three levels of FV consumption: 5 servings a day or more;2-4 servings per day, or fewer than 2; servings per day (Frequency of FV)	Questionnaire; Three levels of fruit and vegetable consumption were used: 5 servings a day or more, 2-4 servings per day, or fewer than 2 servings per day.A serving was defined as 6 oz. (180 ml) of fruit juice, 0.5 cup of any vegetable, 1 cup of salad greens, or 1 piece of fruit (Laforge, Greene, & Prochaska, 1994)	NA	NA	NA	Sperman rank correlation	NA	NA		NA	NA	NA	NA	NA		NA	NA	0.03	NA	NA	NA	NA		Rural and Semi-urban,	F,M
4742	Individual	Cognitions	Knowledge fruit/vegetable intake recommendations	Self-rated knoweldge; 1= no knowledge; 5 = much knowledge	Questionnaire: assessed by rating self-rated knowledge about diet recommendations and FV intake recommenations	What	FV combined	Three levels of FV consumption: 5 servings a day or more;2-4 servings per day, or fewer than 2; servings per day (Frequency of FV)	Questionnaire; Three levels of fruit and vegetable consumption were used: 5 servings a day or more, 2-4 servings per day, or fewer than 2 servings per day.A serving was defined as 6 oz. (180 ml) of fruit juice, 0.5 cup of any vegetable, 1 cup of salad greens, or 1 piece of fruit (Laforge, Greene, & Prochaska, 1994)	NA	NA	NA	Sperman rank correlation	NA	NA		NA	NA	NA	NA	NA		NA	NA	-0.07	NA	NA	NA	NA		Rural and Semi-urban,	F,M
4742	Individual	Lifestyle and behaviour	Good perceived eating habits	Self- rated eating habits; Q1: anchores: 1=poor, 5=good; Q2: anchores: 1=low fat; 5=high fat	Questionnaire: self-rated eating habits, indacted by response questions: "How would you rate your eating habits?"; "Would you say your diet is high, medium or low in fat"?	What	FV combined	Three levels of FV consumption: 5 servings a day or more;2-4 servings per day, or fewer than 2; servings per day	Questionnaire; Three levels of fruit and vegetable consumption were used: 5 servings a day or more, 2-4 servings per day, or fewer than 2 servings per day.A serving was defined as 6 oz. (180 ml) of fruit juice, 0.5 cup of any vegetable, 1 cup of salad greens, or 1 piece of fruit (Laforge, Greene, & Prochaska, 1994)	NA	NA	NA	Sperman rank correlation	NA	NA		NA	NA	NA	NA	NA		NA	NA	0.22	NA	NA	<0.01	NA		Rural and Semi-urban,	F,M
4747	Individual/household	Access to information technology/media	Access to information technology within HH: Nr. of mobile phones in HH	survey asked respondents to indicate if their households own these communication technologies, among other household assets	General Household survey	How	Vegetables	Frequency of vegetable consumption within the past 24h (potatoes excluded)	General Household Survey: how frequently the household heads consumed fruits or vegetables. The variables were generated from questions that asked the respondent to indicate how often they had consumed different food types over a 24-h recall period.	NA	NA	NA	Poisson Regression Model, Incidence-Rate Ratio (IRR), significant at: 1%, 5%, and 10% levels	NA	NA	NA	NA	NA	NA	NA	NA		NA	NA	NA	1.016, Std. Err: 0.004	NA	<0.01	NA	The information technologies and socio-economic factors mutually controlled for in estimated models, and the estimated coefficients of individual variables satisfy the ceteris paribus (holding other factors constant) condition.	Rural and Semi-urban,	F,M
4747	Individual/household	Access to information technology/media	Access to information technology within HH: Radio	survey asked respondents to indicate if their households own these communication technologies, among other household assets	General Household Survey	How	Vegetables	Frequency of vegetable consumption within the past 24h (potatoes excluded)	General Household Survey: how frequently the household heads consumed fruits or vegetables. The variables were generated from questions that asked the respondent to indicate how often they had consumed different food types over a 24-h recall period.	NA	NA	NA	Poisson Regression Model, Incidence-Rate Ratio (IRR), significant at: 1%, 5%, and 10% levels	NA	NA	NA	NA	NA	NA	NA	NA		NA	NA	NA	1.082, Std. Err: 0.011	NA	<0.01	NA	The information technologies and socio-economic factors in the table were mutually controlled for in estimated models, and the estimated coefficients of individual variables satisfy the ceteris paribus (holding other factors constant) condition.	Rural and Semi-urban,	F,M
4747	Individual/household	Access to information technology/media	Access to information technology within HH: Television	survey asked respondents to indicate if their households own these communication technologies, among other household assets	General Household Survey	How	Vegetables	Frequency of vegetable consumption within the past 24h (potatoes excluded)	General Household Survey: how frequently the household heads consumed fruits or vegetables. The variables were generated from questions that asked the respondent to indicate how often they had consumed different food types over a 24-h recall period.	NA	NA	NA	Poisson Regression Model, Incidence-Rate Ratio (IRR), significant at: 1%, 5%, and 10% levels	NA	NA	NA	NA	NA	NA	NA	NA		NA	NA	NA	1.041, Std.Err: 0.018	NA	<0.01	NA	The information technologies and socio-economic factors in the table were mutually controlled for in estimated models, and the estimated coefficients of individual variables satisfy the ceteris paribus (holding other factors constant) condition.	Rural and Semi-urban,	F,M
4747	Individual/household	Access to information technology/media	Access to information technology within HH: Internet	survey asked respondents to indicate if their households own these communication technologies, among other household assets	General Household Survey	How	Vegetables	Frequency of vegetable consumption within the past 24h (potatoes excluded)	General Household Survey: how frequently the household heads consumed fruits or vegetables. The variables were generated from questions that asked the respondent to indicate how often they had consumed different food types over a 24-h recall period.	NA	NA	NA	Poisson Regression Model, Incidence-Rate Ratio (IRR), significant at: 1%, 5%, and 10% levels	NA	NA	NA	NA	NA	NA	NA	NA		NA	NA	NA	1.077, Std.Err: 0.022	NA	<0.01	NA	The information technologies and socio-economic factors in the table were mutually controlled for in estimated models, and the estimated coefficients of individual variables satisfy the ceteris paribus (holding other factors constant) condition.	Rural and Semi-urban,	F,M
4747	Individual	Biological	Age of HH head		General Household Survey	How	Vegetables	Frequency of vegetable consumption within the past 24h (potatoes excluded)	General Household Survey: how frequently the household heads consumed fruits or vegetables. The variables were generated from questions that asked the respondent to indicate how often they had consumed different food types over a 24-h recall period.	NA	NA	NA	Poisson Regression Model, Incidence-Rate Ratio (IRR), significant at: 1%, 5%, and 10% levels	NA	NA	NA	NA	NA	NA	NA	NA		NA	NA	NA	1.002, Std.Err: 0.000	NA	<0.01	NA	The information technologies and socio-economic factors in the table were mutually controlled for in estimated models, and the estimated coefficients of individual variables satisfy the ceteris paribus (holding other factors constant) condition.	Rural and Semi-urban,	F,M
4747	Individual	Biological	Sex/Gender, sex	Male compared to female	General Household Survey	How	Vegetables	Frequency of vegetable consumption within the past 24h (potatoes excluded)	General Household Survey: how frequently the household heads consumed fruits or vegetables. The variables were generated from questions that asked the respondent to indicate how often they had consumed different food types over a 24-h recall period.	NA	NA	NA	Poisson Regression Model, Incidence-Rate Ratio (IRR), significant at: 1%, 5%, and 10% levels	NA	NA	NA	NA	NA	NA	NA	NA		NA	NA	NA	0.990, Std.Err: 0.012	NA	NA	NA	The information technologies and socio-economic factors in the table were mutually controlled for in estimated models, and the estimated coefficients of individual variables satisfy the ceteris paribus (holding other factors constant) condition.	Rural and Semi-urban,	F,M
4747	Individual	Demographic	Ethnicity of HH head: People of colour	People of colour compared to otherwise	General Household Survey	How	Vegetables	Frequency of vegetable consumption within the past 24h (potatoes excluded)	General Household Survey: how frequently the household heads consumed fruits or vegetables. The variables were generated from questions that asked the respondent to indicate how often they had consumed different food types over a 24-h recall period.	NA	NA	NA	Poisson Regression Model, Incidence-Rate Ratio (IRR), significant at: 1%, 5%, and 10% levels	NA	NA	NA	NA	NA	NA	NA	NA		NA	NA	NA	0.744, Std. Err: 0.015	NA	<0.01	NA	The information technologies and socio-economic factors in the table were mutually controlled for in estimated models, and the estimated coefficients of individual variables satisfy the ceteris paribus (holding other factors constant) condition.	Rural and Semi-urban,	F,M
4747	Individual	Demographic	Ethnicity of HH head: Indian	Indian/Asian compared to ohterwise	General Household Survey	How	Vegetables	Frequency of vegetable consumption within the past 24h (potatoes excluded)	General Household Survey: how frequently the household heads consumed fruits or vegetables. The variables were generated from questions that asked the respondent to indicate how often they had consumed different food types over a 24-h recall period.	NA	NA	NA	Poisson Regression Model, Incidence-Rate Ratio (IRR), significant at: 1%, 5%, and 10% levels	NA	NA	NA	NA	NA	NA	NA	NA		NA	NA	NA	1.183, Std.Err: 0.038	NA	<0.01	NA	The information technologies and socio-economic factors in the table were mutually controlled for in estimated models, and the estimated coefficients of individual variables satisfy the ceteris paribus (holding other factors constant) condition.	Rural and Semi-urban,	F,M
4747	Individual	Demographic	Ethnicity of HH head: People of White	People of white compare to other	General Household Survey	How	Vegetables	Frequency of vegetable consumption within the past 24h (potatoes excluded)	General Household Survey: how frequently the household heads consumed fruits or vegetables. The variables were generated from questions that asked the respondent to indicate how often they had consumed different food types over a 24-h recall period.	NA	NA	NA	Poisson Regression Model, Incidence-Rate Ratio (IRR), significant at: 1%, 5%, and 10% levels	NA	NA	NA	NA	NA	NA	NA	NA		NA	NA	NA	1.114, Std.Err: 0.024	NA	<0.01	NA	The information technologies and socio-economic factors in the table were mutually controlled for in estimated models, and the estimated coefficients of individual variables satisfy the ceteris paribus (holding other factors constant) condition.	Rural and Semi-urban,	F,M
4747	Social	Family	Household size		General Household Survey	How	Vegetables	Frequency of vegetable consumption within the past 24h (potatoes excluded)	General Household Survey: how frequently the household heads consumed fruits or vegetables. The variables were generated from questions that asked the respondent to indicate how often they had consumed different food types over a 24-h recall period.	NA	NA	NA	Poisson Regression Model, Incidence-Rate Ratio (IRR), significant at: 1%, 5%, and 10% levels	NA	NA	NA	NA	NA	NA	NA	NA		NA	NA	NA	0.995, Std.Err: 0.004	NA	NA	NA	The information technologies and socio-economic factors in the table were mutually controlled for in estimated models, and the estimated coefficients of individual variables satisfy the ceteris paribus (holding other factors constant) condition.	Rural and Semi-urban,	F,M
4747	Social	Family	Number of females 15 years or older in HH		General Household Survey	How	Vegetables	Frequency of vegetable consumption within the past 24h (potatoes excluded)	General Household Survey: how frequently the household heads consumed fruits or vegetables. The variables were generated from questions that asked the respondent to indicate how often they had consumed different food types over a 24-h recall period.	NA	NA	NA	Poisson Regression Model, Incidence-Rate Ratio (IRR), significant at: 1%, 5%, and 10% levels	NA	NA	NA	NA	NA	NA	NA	NA		NA	NA	NA	1.012, Std. Err: 0.008	NA	NA	NA	The information technologies and socio-economic factors in the table were mutually controlled for in estimated models, and the estimated coefficients of individual variables satisfy the ceteris paribus (holding other factors constant) condition.	Rural and Semi-urban,	F,M
4747	Social	Family	Number of children <5 years in household		General Household Survey	How	Vegetables	Frequency of vegetable consumption within the past 24h (potatoes excluded)	General Household Survey: how frequently the household heads consumed fruits or vegetables. The variables were generated from questions that asked the respondent to indicate how often they had consumed different food types over a 24-h recall period.	NA	NA	NA	Poisson Regression Model, Incidence-Rate Ratio (IRR), significant at: 1%, 5%, and 10% levels	NA	NA	NA	NA	NA	NA	NA	NA		NA	NA	NA	1.009, Std. Err: 0.009	NA	NA	NA	The information technologies and socio-economic factors in the table were mutually controlled for in estimated models, and the estimated coefficients of individual variables satisfy the ceteris paribus (holding other factors constant) condition.	Rural and Semi-urban,	F,M
4747	Individual	Demographic	Education level of HH head	Years of education	General Household Survey	How	Vegetables	Frequency of vegetable consumption within the past 24h (potatoes excluded)	General Household Survey: how frequently the household heads consumed fruits or vegetables. The variables were generated from questions that asked the respondent to indicate how often they had consumed different food types over a 24-h recall period.	NA	NA	NA	Poisson Regression Model, Incidence-Rate Ratio (IRR), significant at: 1%, 5%, and 10% levels	NA	NA	NA	NA	NA	NA	NA	NA		NA	NA	NA	1.001, Std.Err: 0.001	NA	NA	NA	The information technologies and socio-economic factors in the table were mutually controlled for in estimated models, and the estimated coefficients of individual variables satisfy the ceteris paribus (holding other factors constant) condition.	Rural and Semi-urban,	F,M
4747	Individual	Demographic	Education: Proporation of HH members who matriculated (completed 12 grade)		General Household Survey	How	Vegetables	Frequency of vegetable consumption within the past 24h (potatoes excluded)	General Household Survey: how frequently the household heads consumed fruits or vegetables. The variables were generated from questions that asked the respondent to indicate how often they had consumed different food types over a 24-h recall period.	NA	NA	NA	Poisson Regression Model, Incidence-Rate Ratio (IRR), significant at: 1%, 5%, and 10% levels	NA	NA	NA	NA	NA	NA	NA	NA		NA	NA	NA	1.025, Std. Err: 0.007	NA	<0.01	NA	The information technologies and socio-economic factors in the table were mutually controlled for in estimated models, and the estimated coefficients of individual variables satisfy the ceteris paribus (holding other factors constant) condition.	Rural and Semi-urban,	F,M
4747	Individual	Demographic	Income, Total monthly HH income		General Household Survey	How	Vegetables	Frequency of vegetable consumption within the past 24h (potatoes excluded)	General Household Survey: how frequently the household heads consumed fruits or vegetables. The variables were generated from questions that asked the respondent to indicate how often they had consumed different food types over a 24-h recall period.	NA	NA	NA	Poisson Regression Model, Incidence-Rate Ratio (IRR), significant at: 1%, 5%, and 10% levels	NA	NA	NA	NA	NA	NA	NA	NA		NA	NA	NA	1.036, Std.Err: 0.007	NA	<0.01	NA	The information technologies and socio-economic factors in the table were mutually controlled for in estimated models, and the estimated coefficients of individual variables satisfy the ceteris paribus (holding other factors constant) condition.	Rural and Semi-urban,	F,M
4747	Individual	Demographic	Main source of income: social grant	Yes/No	General Household Survey	How	Vegetables	Frequency of vegetable consumption within the past 24h (potatoes excluded)	General Household Survey: how frequently the household heads consumed fruits or vegetables. The variables were generated from questions that asked the respondent to indicate how often they had consumed different food types over a 24-h recall period.	NA	NA	NA	Poisson Regression Model, Incidence-Rate Ratio (IRR), significant at: 1%, 5%, and 10% levels	NA	NA	NA	NA	NA	NA	NA	NA		NA	NA	NA	1.042, Std.Err: 0.018	NA	<0.05	NA	The information technologies and socio-economic factors in the table were mutually controlled for in estimated models, and the estimated coefficients of individual variables satisfy the ceteris paribus (holding other factors constant) condition.	Rural and Semi-urban,	F,M
4747	Individual	Demographic	Main source of income: remittance	Yes/No	General Household Survey	How	Vegetables	Frequency of vegetable consumption within the past 24h (potatoes excluded)	General Household Survey: how frequently the household heads consumed fruits or vegetables. The variables were generated from questions that asked the respondent to indicate how often they had consumed different food types over a 24-h recall period.	NA	NA	NA	Poisson Regression Model, Incidence-Rate Ratio (IRR), significant at: 1%, 5%, and 10% levels	NA	NA	NA	NA	NA	NA	NA	NA		NA	NA	NA	1.036, Std.Err: 0.027	NA	NA	NA	The information technologies and socio-economic factors in the table were mutually controlled for in estimated models, and the estimated coefficients of individual variables satisfy the ceteris paribus (holding other factors constant) condition.	Rural and Semi-urban,	F,M
4747	Individual	Demographic	Main source of income: business	Yes/No	General Household Survey	How	Vegetables	Frequency of vegetable consumption within the past 24h (potatoes excluded)	General Household Survey: how frequently the household heads consumed fruits or vegetables. The variables were generated from questions that asked the respondent to indicate how often they had consumed different food types over a 24-h recall period.	NA	NA	NA	Poisson Regression Model, Incidence-Rate Ratio (IRR), significant at: 1%, 5%, and 10% levels	NA	NA	NA	NA	NA	NA	NA	NA		NA	NA	NA	0.947, Std.Err: 0.015	NA	<0.01	NA	The information technologies and socio-economic factors in the table were mutually controlled for in estimated models, and the estimated coefficients of individual variables satisfy the ceteris paribus (holding other factors constant) condition.	Rural and Semi-urban,	F,M
4747	Individual	Demographic	Main source of income: farming	Yes/No	General Household Survey	How	Vegetables	Frequency of vegetable consumption within the past 24h (potatoes excluded)	General Household Survey: how frequently the household heads consumed fruits or vegetables. The variables were generated from questions that asked the respondent to indicate how often they had consumed different food types over a 24-h recall period.	NA	NA	NA	Poisson Regression Model, Incidence-Rate Ratio (IRR), significant at: 1%, 5%, and 10% levels	NA	NA	NA	NA	NA	NA	NA	NA		NA	NA	NA	1.023, Std.Err: 0.036	NA	NA	NA	The information technologies and socio-economic factors in the table were mutually controlled for in estimated models, and the estimated coefficients of individual variables satisfy the ceteris paribus (holding other factors constant) condition.	Rural and Semi-urban,	F,M
4747	Individual	Demographic	Wealth status: Wealthy	Reasonably comfortable or wealth vs otherwise	General Household Survey	How	Vegetables	Frequency of vegetable consumption within the past 24h (potatoes excluded)	General Household Survey: how frequently the household heads consumed fruits or vegetables. The variables were generated from questions that asked the respondent to indicate how often they had consumed different food types over a 24-h recall period.	NA	NA	NA	Poisson Regression Model, Incidence-Rate Ratio (IRR), significant at: 1%, 5%, and 10% levels	NA	NA	NA	NA	NA	NA	NA	NA		NA	NA	NA	1.016, Std. Err: 0.013	NA	NA	NA	The information technologies and socio-economic factors in the table were mutually controlled for in estimated models, and the estimated coefficients of individual variables satisfy the ceteris paribus (holding other factors constant) condition.	Rural and Semi-urban,	F,M
4747	Individual	Demographic	Wealth status: poor	Poor or very poor or otherwise	General Household Survey	How	Vegetables	Frequency of vegetable consumption within the past 24h (potatoes excluded)	General Household Survey: how frequently the household heads consumed fruits or vegetables. The variables were generated from questions that asked the respondent to indicate how often they had consumed different food types over a 24-h recall period.	NA	NA	NA	Poisson Regression Model, Incidence-Rate Ratio (IRR), significant at: 1%, 5%, and 10% levels	NA	NA	NA	NA	NA	NA	NA	NA		NA	NA	NA	0.998, Std. Err: 0.013	NA	NA	NA	The information technologies and socio-economic factors in the table were mutually controlled for in estimated models, and the estimated coefficients of individual variables satisfy the ceteris paribus (holding other factors constant) condition.	Rural and Semi-urban,	F,M
4747	Individual	Demographic	Proxy for wealth: Tropical lifestyle units (TLU)	Livestock, captured in tropical livestock units used as a proxy for wealth	General Household Survey	How	Vegetables	Frequency of vegetable consumption within the past 24h (potatoes excluded)	General Household Survey: how frequently the household heads consumed fruits or vegetables. The variables were generated from questions that asked the respondent to indicate how often they had consumed different food types over a 24-h recall period.	NA	NA	NA	Poisson Regression Model, Incidence-Rate Ratio (IRR), significant at: 1%, 5%, and 10% levels	NA	NA	NA	NA	NA	NA	NA	NA		NA	NA	NA	1.001, Std. Err: 0.000	NA	<0.1	NA	The information technologies and socio-economic factors in the table were mutually controlled for in estimated models, and the estimated coefficients of individual variables satisfy the ceteris paribus (holding other factors constant) condition.	Rural and Semi-urban,	F,M
4747	Individual	Lifestyle and behaviour	Ownership of a vehicle	Yes/No; Vehicle ownership was considered as proxy mobility and ease of transportation	General Household Survey	How	Vegetables	Frequency of vegetable consumption within the past 24h (potatoes excluded)	General Household Survey: how frequently the household heads consumed fruits or vegetables. The variables were generated from questions that asked the respondent to indicate how often they had consumed different food types over a 24-h recall period.	NA	NA	NA	Poisson Regression Model, Incidence-Rate Ratio (IRR), significant at: 1%, 5%, and 10% levels	NA	NA	NA	NA	NA	NA	NA	NA		NA	NA	NA	1.015, Std. Err: 0.014	NA	NA	NA	The information technologies and socio-economic factors in the table were mutually controlled for in estimated models, and the estimated coefficients of individual variables satisfy the ceteris paribus (holding other factors constant) condition.	Rural and Semi-urban,	F,M
4747	Individual	Demographic	Ownership of a refrigerator	Yes/No	General Household Survey	How	Vegetables	Frequency of vegetable consumption within the past 24h (potatoes excluded)	General Household Survey: how frequently the household heads consumed fruits or vegetables. The variables were generated from questions that asked the respondent to indicate how often they had consumed different food types over a 24-h recall period.	NA	NA	NA	Poisson Regression Model, Incidence-Rate Ratio (IRR), significant at: 1%, 5%, and 10% levels	NA	NA	NA	NA	NA	NA	NA	NA		NA	NA	NA	1.055, Std. Err: 0.016	NA	<0.01	NA	The information technologies and socio-economic factors in the table were mutually controlled for in estimated models, and the estimated coefficients of individual variables satisfy the ceteris paribus (holding other factors constant) condition.	Rural and Semi-urban,	F,M
4747	Physical	Home	HH enganged in fruit and vegetable production	A household’s own production of F+V was included in the models, with the assumption that those who produce F+V for themselves would consume more, due to their availability	General Household Survey	How	Vegetables	Frequency of vegetable consumption within the past 24h (potatoes excluded)	General Household Survey: how frequently the household heads consumed fruits or vegetables. The variables were generated from questions that asked the respondent to indicate how often they had consumed different food types over a 24-h recall period.	NA	NA	NA	Poisson Regression Model, Incidence-Rate Ratio (IRR), significant at: 1%, 5%, and 10% levels	NA	NA	NA	NA	NA	NA	NA	NA		NA	NA	NA	1.065, Std. Err: 0.018	NA	<0.01	NA	The information technologies and socio-economic factors in the table were mutually controlled for in estimated models, and the estimated coefficients of individual variables satisfy the ceteris paribus (holding other factors constant) condition.	Rural and Semi-urban,	F,M
4747	Individual	Demographic	Urban		General Household Survey	How	Vegetables	Frequency of vegetable consumption within the past 24h (potatoes excluded)	General Household Survey: how frequently the household heads consumed fruits or vegetables. The variables were generated from questions that asked the respondent to indicate how often they had consumed different food types over a 24-h recall period.	NA	NA	NA	Poisson Regression Model, Incidence-Rate Ratio (IRR), significant at: 1%, 5%, and 10% levels	NA	NA	NA	NA	NA	NA	NA	NA		NA	NA	NA	0.939, Std. Err: 0.012	NA	<0.01	NA	The information technologies and socio-economic factors in the table were mutually controlled for in estimated models, and the estimated coefficients of individual variables satisfy the ceteris paribus (holding other factors constant) condition.	Rural and Semi-urban,	F,M
4747	Other	Other	Medical facility less than 15 min away from HH		General Household Survey	How	Vegetables	Frequency of vegetable consumption within the past 24h (potatoes excluded)	General Household Survey: how frequently the household heads consumed fruits or vegetables. The variables were generated from questions that asked the respondent to indicate how often they had consumed different food types over a 24-h recall period.	NA	NA	NA	Poisson Regression Model, Incidence-Rate Ratio (IRR), significant at: 1%, 5%, and 10% levels	NA	NA	NA	NA	NA	NA	NA	NA		NA	NA	NA	1.033, Std. Err: 0.011	NA	<0.01	NA	The information technologies and socio-economic factors in the table were mutually controlled for in estimated models, and the estimated coefficients of individual variables satisfy the ceteris paribus (holding other factors constant) condition.	Rural and Semi-urban,	F,M
4747	Other	Other	Medical facility at least 30 min away from HH		General Household Survey	How	Vegetables	Frequency of vegetable consumption within the past 24h (potatoes excluded)	General Household Survey: how frequently the household heads consumed fruits or vegetables. The variables were generated from questions that asked the respondent to indicate how often they had consumed different food types over a 24-h recall period.	NA	NA	NA	Poisson Regression Model, Incidence-Rate Ratio (IRR), significant at: 1%, 5%, and 10% levels	NA	NA	NA	NA	NA	NA	NA	NA		NA	NA	NA	0.877, Std. Err: 0.013	NA	<0.01	NA	The information technologies and socio-economic factors in the table were mutually controlled for in estimated models, and the estimated coefficients of individual variables satisfy the ceteris paribus (holding other factors constant) condition.	Rural and Semi-urban,	F,M
4747	Individual/household	Access to information technology/media	Access to information technology within HH: Nr. of mobile phones in HH	survey asked respondents to indicate if their households own these communication technologies, among other household assets	General Household Survey	What	Vegetables	Adequate vegetable consumption (at least three servings)	General Household Survey: The dependent variables were also captured in a binary format, showing whether a household head consumed the WHO recommended minimum levels of fruit (at least two servings) and vegetables (at least three servings), or both (at least five servings).	NA	NA	NA	Logit regression model, Marginal effect, significant at 1%, 5%, and 10% levels	NA	NA	NA	NA	NA	NA	NA	NA		NA	NA	NA	NA	0.007, Std.Err: 0.003	<0.05	NA	The information technologies and socio-economic factors in the table were mutually controlled for in estimated models, and the estimated coefficients of individual variables satisfy the ceteris paribus (holding other factors constant) condition.	Rural and Semi-urban,	F,M
4747	Individual/household	Access to information technology/media	Access to information technology within HH: Radio	survey asked respondents to indicate if their households own these communication technologies, among other household assets	General Household Survey	What	Vegetables	Adequate vegetable consumption (at least three servings)	General Household Survey: The dependent variables were also captured in a binary format, showing whether a household head consumed the WHO recommended minimum levels of fruit (at least two servings) and vegetables (at least three servings), or both (at least five servings).	NA	NA	NA	Logit regression model, Marginal effect, significant at 1%, 5%, and 10% levels	NA	NA	NA	NA	NA	NA	NA	NA		NA	NA	NA	NA	0.038, Std.Err: 0.007	<0.01	NA	The information technologies and socio-economic factors in the table were mutually controlled for in estimated models, and the estimated coefficients of individual variables satisfy the ceteris paribus (holding other factors constant) condition.	Rural and Semi-urban,	F,M
4747	Individual/household	Access to information technology/media	Access to information technology within HH: Television	survey asked respondents to indicate if their households own these communication technologies, among other household assets	General Household Survey	What	Vegetables	Adequate vegetable consumption (at least three servings)	General Household Survey: The dependent variables were also captured in a binary format, showing whether a household head consumed the WHO recommended minimum levels of fruit (at least two servings) and vegetables (at least three servings), or both (at least five servings).	NA	NA	NA	Logit regression model, Marginal effect, significant at 1%, 5%, and 10% levels	NA	NA	NA	NA	NA	NA	NA	NA		NA	NA	NA	NA	0.032, Std.Err: 0.012	<0.01	NA	The information technologies and socio-economic factors in the table were mutually controlled for in estimated models, and the estimated coefficients of individual variables satisfy the ceteris paribus (holding other factors constant) condition.	Rural and Semi-urban,	F,M
4747	Individual/household	Access to information technology/media	Access to information technology within HH: Internet	survey asked respondents to indicate if their households own these communication technologies, among other household assets	General Household Survey	What	Vegetables	Adequate vegetable consumption (at least three servings)	General Household Survey: The dependent variables were also captured in a binary format, showing whether a household head consumed the WHO recommended minimum levels of fruit (at least two servings) and vegetables (at least three servings), or both (at least five servings).	NA	NA	NA	Logit regression model, Marginal effect, significant at 1%, 5%, and 10% levels	NA	NA	NA	NA	NA	NA	NA	NA		NA	NA	NA	NA	0.061, Std.Err: 0.016	<0.01	NA	The information technologies and socio-economic factors in the table were mutually controlled for in estimated models, and the estimated coefficients of individual variables satisfy the ceteris paribus (holding other factors constant) condition.	Rural and Semi-urban,	F,M
[truncated: 590 more rows]

## Sheet: FullReference
ID in database	Full reference
8885	Adenegan, K.O., Adegbite, O.O., Ibe, R. B. (2018): Demand for selected exotic fruits and vegetables among government workers: A quadratic almost ideal demand system approach. Acta Horticulturae, 1225, pp. 399-406.
[truncated: 52 more rows]
